# Supplementary material for: Transcriptome analysis of perirenal fat from Spanish Assaf suckling lamb carcasses showing different levels of kidney knob and channel fat
Source: Front Vet Sci. 2023 May 15;10:1150996. doi: 10.3389/fvets.2023.1150996 (PMC10225515; doi:10.3389/fvets.2023.1150996)
Supplement: Supplementary file 1 [file Table_1.XLSX]

## Sheet: Tabelle1
Table S1: Mean and standard deviation of phenotypic measures used for the beta regression analysis reported in this study. The animals included in this analysis were the eight animals showing the most extreme value for the their percentage of kidney knob and chanel fat (KKCF) in the half carcass from a group of 17 suckling lambs initially compared. Hence, considering the ranked list of animals ba…
Sample ID	Group 1	% KKCF 2	Age (days) 3	BW (kg) 4	SW (kg) 5	Birth 6
GP74	Low-KKCF	1.68428	22	4.98	10.64	SIMPLE
GP87	Low-KKCF	1.41724	17	6.36	11.18	SIMPLE
GP45	Low-KKCF	1.71742	27	3.44	10.2	DOUBLE
GP16	Low-KKCF	1.79746	22	4.93	12.36	DOUBLE
Mean ± SD	Low-KKCF	1.65 ± 0.16	22 ± 4.08	4.92 ± 1.19	11.10 ± 0.93	-
GP69	High-KKCF	2.75975	31	2.88	10.68	SIMPLE
GP13	High-KKCF	2.8841	36	3.32	10.8	DOUBLE
GP30	High-KKCF	3.56713	27	3.96	11.28	DOUBLE
GP21	High-KKCF	3.69421	21	6.02	12.08	SIMPLE
Mean ± SD	High-KKCF	3.23 ± 0.47	28.7 ± 6.34	4.05 ± 1.39	11.21 ± 0.64	-
1 Sample groups depend on their percentage of kidney knob and channel fat in the half carcass.
2 Percentage of kidney knob and channel fat (KKCF) in the half carcass.
3 Age in days at slaughter of lambs used in the study.
4 Birth weight in kilograms.
5 Slaughter weight in kilograms.
6 Type of birth.
