# Supplementary material for: Transcriptome analysis of perirenal fat from Spanish Assaf suckling lamb carcasses showing different levels of kidney knob and channel fat
Source: Front Vet Sci. 2023 May 15;10:1150996. doi: 10.3389/fvets.2023.1150996 (PMC10225515; doi:10.3389/fvets.2023.1150996)
Supplement: Supplementary file 2 [file Table_2.XLSX]

## Sheet: Tabelle1
Table S2: Grouping of the samples of perirenal fat transcriptome of suckling lambs analyzed in the present work (n = 8) according to the percentage of perirenal and cavitary fat in the half carcass (% PF), Low-PF and High-PF groups, and according to their age at slaughter, Young and Old (this grouping was made considering if the corresponding age of the animal was ealier or later than the median …
Sample ID	% PF 1	% PF 2	Age (days) 3	Age 4
GP74	1.68428	Low-PF	22	Young
GP87	1.41724	Low-PF	17	Young
GP45	1.71742	Low-PF	27	Old
GP16	1.79746	Low-PF	22	Young
GP69	2.75975	High-PF	31	Old
GP13	2.8841	High-PF	36	Old
GP30	3.56713	High-PF	27	Old
GP21	3.69421	High-PF	21	Young
1 Percentage of perirenal and cavitary fat in the half carcass.
2 Sample groups defined according to their percentage of perirenal fat in the half carcass (PF).
3 Age in days at slaughter of the lambs used in this study.
4 Sample groups defined according to the animal's slaughter age in days.
