# Supplementary material for: Transcriptome analysis of perirenal fat from Spanish Assaf suckling lamb carcasses showing different levels of kidney knob and channel fat
Source: Front Vet Sci. 2023 May 15;10:1150996. doi: 10.3389/fvets.2023.1150996 (PMC10225515; doi:10.3389/fvets.2023.1150996)
Supplement: Supplementary file 3 [file Table_3.XLSX]

## Sheet: Sheet1
Table S3: Core representative genes (>150 FPKM) identified in the two groups of perirenal fat transcriptome samples of Assaf suckling lambs analyzed in the present work.
Genes
AAMDC
ABHD11
ACAA2
ACACA
ACADS
ACADVL
ACAT1
ACIN1
ACLY
ACO2
ACP1
ACSF2
ACSL1
ACSM1
ACSS2
ACTB
ACTG1
ACTN4
ADH5
ADI1
ADIPOQ
ADIRF
AdpR2
AHSA1
AIFM1
AIG1
AK2
AK3
AKT2
ALAD
ALB
ALDH1A1
ALDH2
ALDOA
ANXA1
ANXA2
ANXA6
APLP2
APMAP
APP
ARF4
ARFGAP2
ARHGDIA
ARL1
ARL2
ARL6IP5
ARPC1B
ARPC5
ATF4
ATP5F1A
ATP5F1B
ATP5F1C
ATP5F1D
ATP5IF1
ATP5MC2
ATP5MC3
ATP5MD
ATP5ME
ATP5PD
ATP5PF
ATP5PO
AVPI1
B2M
B2M.1
BANF1
BCAM
BCAP31
BGN
BRI3
BTG1
C1QA
C1QB
C1QC
C1R
C3
C9orf16
CALM2
CALM2.1
CALM2.2
CALR
CAPNS1
CAT
CAV1
CAV2
CAVIN1
CCDC80
CCL14
CCNG1
CCT3
CCT7
CD151
CD36
CD63
CD81
CDC37
CDKN1C
CEBPA
CEBPB
CEBPD
CFL1
CHCHD10
CHMP2A
CHMP4B
CHRDL1
CIDEA
CIDEC
CLEC3B
CLTA
CLTB
CLTC
CNBP
CNOT1
COL15A1
COL1A1
COL1A2
COL3A1
COL4A1
COL4A2
COL5A2
COL5A3
COL6A2
COX1
COX3
COX4I1
COX5A
COX6B1
COX8A
CRIP2
CRYAB
CST3
CSTB
CTSB
CTSC
CTSF
CTSZ
CUTA
CYB5A
CYBA
CYC1
CYCS
CYSTM1
CYTB
DBI
DCN
DCTN3
DDIT4
DDOST
DDX39B
DDX5
DECR1
DERL2
DGAT2
DHRS3
DHRS7
DLD
DPT
DRAP1
DYNLT3
ECH1
ECHS1
EDF1
EEF1D
EEF1G
EEF2
EHD2
EIF1
EIF1AX
EIF3E
EIF3F
EIF3G
EIF3H
EIF3K
EIF3M
EIF4B
EIF4EBP1
EIF4G2
EIF4H
EIF5A
ELOVL6
EMC10
EMC4
EMP1
ENO1
ENSOARG00020000296
ENSOARG00020000307
ENSOARG00020000452
ENSOARG00020000633
ENSOARG00020000678
ENSOARG00020000997
ENSOARG00020001038
ENSOARG00020001067
ENSOARG00020001330
ENSOARG00020001437
ENSOARG00020001921
ENSOARG00020002301
ENSOARG00020002513
ENSOARG00020002539
ENSOARG00020002748
ENSOARG00020002933
ENSOARG00020003728
ENSOARG00020003833
ENSOARG00020004266
ENSOARG00020004551
ENSOARG00020004572
ENSOARG00020004797
ENSOARG00020004826
ENSOARG00020004887
ENSOARG00020004948
ENSOARG00020005570
ENSOARG00020005655
ENSOARG00020005711
ENSOARG00020006271
ENSOARG00020006439
ENSOARG00020006888
ENSOARG00020006932
ENSOARG00020006995
ENSOARG00020007931
ENSOARG00020008069
ENSOARG00020008122
ENSOARG00020008156
ENSOARG00020008540
ENSOARG00020008962
ENSOARG00020008983
ENSOARG00020009249
ENSOARG00020009289
ENSOARG00020009396
ENSOARG00020009488
ENSOARG00020009753
ENSOARG00020010005
ENSOARG00020010128
ENSOARG00020010263
ENSOARG00020010604
ENSOARG00020010668
ENSOARG00020010730
ENSOARG00020011015
ENSOARG00020011058
ENSOARG00020011332
ENSOARG00020011522
ENSOARG00020011816
ENSOARG00020011920
ENSOARG00020011942
ENSOARG00020012134
ENSOARG00020012172
ENSOARG00020012190
ENSOARG00020012335
ENSOARG00020012459
ENSOARG00020012822
ENSOARG00020012848
ENSOARG00020012888
ENSOARG00020013105
ENSOARG00020013189
ENSOARG00020013429
ENSOARG00020013487
ENSOARG00020013805
ENSOARG00020013834
ENSOARG00020014163
ENSOARG00020014324
ENSOARG00020014447
ENSOARG00020014533
ENSOARG00020014591
ENSOARG00020014986
ENSOARG00020015039
ENSOARG00020015347
ENSOARG00020015426
ENSOARG00020015612
ENSOARG00020016079
ENSOARG00020016172
ENSOARG00020016302
ENSOARG00020017129
ENSOARG00020017190
ENSOARG00020017369
ENSOARG00020017413
ENSOARG00020017428
ENSOARG00020017637
ENSOARG00020017987
ENSOARG00020018183
ENSOARG00020018193
ENSOARG00020018336
ENSOARG00020018942
ENSOARG00020019006
ENSOARG00020019322
ENSOARG00020019356
ENSOARG00020019476
ENSOARG00020019793
ENSOARG00020019951
ENSOARG00020020312
ENSOARG00020020554
ENSOARG00020020565
ENSOARG00020020958
ENSOARG00020021001
ENSOARG00020021129
ENSOARG00020021320
ENSOARG00020021369
ENSOARG00020021658
ENSOARG00020021699
ENSOARG00020021822
ENSOARG00020021852
ENSOARG00020021916
ENSOARG00020022050
ENSOARG00020022065
ENSOARG00020022141
ENSOARG00020022194
ENSOARG00020022200
ENSOARG00020022219
ENSOARG00020022447
ENSOARG00020022770
ENSOARG00020022912
ENSOARG00020022981
ENSOARG00020023043
ENSOARG00020023270
ENSOARG00020023953
ENSOARG00020023960
ENSOARG00020024153
ENSOARG00020024850
ENSOARG00020025231
ENSOARG00020025291
ENSOARG00020025662
ENSOARG00020026005
ENSOARG00020026205
ENSOARG00020026347
ERH
ERP29
ESYT1
ETFA
ETFB
ETFDH
FABP4
FAM32A
FASN
FAU
FCGRT
FDFT1
FGFR1
FGFRL1
FH
FHL1
FIBP
FIS1
FKBP4
FKBP8
FOS
FSTL1
FTH1
FUS
FXYD1
G6PD
GABARAP
GADD45A
GAMT
GATD3A
GDI1
GHITM
GLIPR2
GLUL
GLYAT
GNAS
GNB1
GNG11
GPAT4
GPD1
GPI
GPX1
GPX3
GPX4
GSN
GSTM3
H2AZ2
H3F3A
H3F3A.1
HACD2
HACL1
HADH
HADHA
HADHB
HAGH
HMGN3
HNRNPA1
HNRNPA2B1
HNRNPA3
HNRNPD
HNRNPH1
HNRNPH3
HNRNPK
HNRNPU
HSD17B10
HSDL2
HSP10
HSP90AB1
HSP90B1
HSPA5
HSPA8
HSPA9
HSPB1
HSPCA
HTATIP2
HYPK
ID1
IDH1
IDH3B
IDH3G
IDI1
IFI6
IGFBP4
IGFBP6
IGFBP7
ISCU
ITGB1
ITM2B
ITM2C
ITPR2
JUND
KARS1
LAMB2
LAMP1
LAMTOR1
LAMTOR2
LAMTOR4
LAPTM4A
LENG8
LGALS1
LIPE
LPL
LUC7L
LUC7L3
LUM
MAP1LC3A
MAPK3
MARCKS
MCAM
MDH1
MDH2
MFAP5
MGLL
MGP
MGST1
MGST3
MICOS10
MICOS13
MORF4L1
MPC2
MPP1
MRCL3
MRPL37
MRPL52
MRPS6
MSRB1
MTARC2
MTCH1
MYL6
NAA20
ND4
NDRG2
NDUFA10
NDUFA11
NDUFA12
NDUFA13
NDUFA2
NDUFA4
NDUFA6
NDUFA7
NDUFA8
NDUFA9
NDUFAB1
NDUFB10
NDUFB2
NDUFB4
NDUFB5
NDUFB6
NDUFB7
NDUFB9
NDUFC2
NDUFS2
NDUFS3
NDUFS4
NDUFS5
NDUFS6
NDUFS7
NDUFS8
NDUFV1
NDUFV2
NDUFV3
NEDD8
NFU1
NHP2
NME1
NME2
NME4
NOP53
NRP1
NUCB1
NUPR1
OAZ1
OGDH
ORMDL3
OS9
P4HB
PABPC1
PARK7
PCBP1
PCBP2
PCCB
PCK1
PCK2
PCOLCE
PCOLCE2
PDAP1
PDHB
PDIA3
PDIA6
PFDN2
PFDN5
PGAM1
PGD
PGK1
PHB2
PHPT1
PHYH
PI16
PIEZO1
PIN1
PLIN1
PNN
PNPLA2
POLR1D
POLR2E
POLR2F
POLR2L
POSTN
PPARG
PPIA
PPIB
PPP1R14B
PPP1R1B
PPP2R5A
PRDX1
PRDX2
PRDX5
PRDX6
PRKAR1A
PRXL2A
PSAP
PSENEN
PSMA3
PSMA4
PSMA7
PSMB1
PSMB3
PSMB4
PSMB7
PSMC1
PSMC3
PSMD4
PSMD8
PTGDS
PTMA
PTTG1IP
RAB11B
RAB1B
RAB2A
RAB7A
RABAC1
RABGGTB
RAC1
RACK1
RALY
RAMP2
RAN
RANBP2
RARRES2
RBM4
RBP4
REXO2
RGCC
RHOA
RHOB
RNASEK
ROMO1
RPL10
RPL11
RPL13
RPL14
RPL17
RPL18
RPL18A
RPL19
RPL22
RPL23
rpl23a
RPL24
RPL26
RPL27
RPL27A
RPL28
RPL29
RPL3
RPL30
RPL31
RPL32
RPL35
RPL36
RPL36AL
RPL37
RPL37A
RPL4
RPL7A
RPL8
RPL9
RPLP0
RPLP1
RPS10
RPS11
RPS12.1
RPS16
RPS18
RPS2
RPS20
RPS21
RPS25
RPS27A
RPS27L
RPS5
RPS6
RPS8
RPS9
RPSA
RRAS
RTN3
RTRAF
S100A10
S100A4
S100B
SAMM50
SAP18
SAT1
SBDS
SCD
SCPEP1
SDF4
SDHC
SELENBP1
SELENOW
SERBP1
SERF2
SERPING1
SERPINH1
SH3BGRL3
SKP1
SLC25A1
SLC25A20
SLC25A3
SLC25A4
SLIRP
SMARCA2
SMDT1
SMG1
SMIM7
SNRPG
SNX3
SOD1
SOD2
SPAG7
SPARC
SQSTM1
SRSF6
SSR2
SSR4
ST13
STUB1
SUCLG1
SUMO1
TAF10
TAGLN2
TALDO1
TARS
TBC1D20
TBCA
TCP1
TECR
TFPI2
THRSP
THY1
ThymB4X
TIMM50
TIMP2
TINAGL1
TKT
TMA7
TMED3
TMED9
TMEM120A
TMEM147
TMEM14C
TMEM59
TOMM5
TOMM7
TPI1
TPRG1L
TPT1
TRIR
TSPAN31
TSPO
TST
TUBB4B
TUBB6
TXN
TXNIP
TXNL4A
UBA52
UBB
UBE2D3
UBE2N
UBL5
UBXN1
UCP2
UFC1
UQCC2
UQCR10
UQCRB
UQCRC1
UQCRC2
UQCRFS1
UQCRH
UQCRQ
VCP
VDAC1.1
VDAC2
VEGFB
VIM
WDR83OS
YPEL3
YWHAE
YWHAG
ZNHIT1
