# Supplementary material for: Transcriptome analysis of perirenal fat from Spanish Assaf suckling lamb carcasses showing different levels of kidney knob and channel fat
Source: Front Vet Sci. 2023 May 15;10:1150996. doi: 10.3389/fvets.2023.1150996 (PMC10225515; doi:10.3389/fvets.2023.1150996)
Supplement: Supplementary file 4 [file Table_4.XLSX]

## Sheet: Sheet1
Table S4: Results of the functional enrichment analysis performed with clusterProfiler for the core representative genes of the perirenal fat transcriptome defined in this work. The list includes the results for the following Gene Ontology categories; GO:Molecular Function, GO:Biological Process, and GO:Cellular Component.
Category 1	ID 2	Description 3	GeneRatio 4	BgRatio 5	P-value 4	P adj 7	Q-value 8	geneID 9	Count 10
BP	GO:0009060	aerobic respiration	74/569	189/18723	1.04967e-62	4.47476e-59	3.58436e-59	COX1/COX3/ND4/CYTB/NDUFS2/NDUFA6/NDUFB7/SDHC/CYCS/UQCRH/MDH1/NDUFA4/NDUFA10/VCP/NDUFB4/ATP5F1B/SUCLG1/OGDH/NDUFS4/UQCRB/ATP5F1C/ISCU/ATP5PF/NDUFV3/ATP5PD/NDUFB2/CYC1/ATP5PO/FH/IDH3B/NDUFB5/NDUFA9/COX4I1/NDUFB6/NDUFS6/NDUFB9/CAT/ATP5ME/NDUFA7/NOP53/DLD/NDUFV1/NDUFA12/UQCR10/ARL2/NDUFS8/NDUFS3/NDUFA8/ATP5F1D/NDUFS7/IDH1/NDUFS5/UQCC2/COX6B1/NDUFV2/PARK7/RHOA/UQCRQ/NDUFA2/COX5A/MDH2/UQCRC1/UQCRC2/IDH…	74
BP	GO:0006091	generation of precursor metabolites and energy	107/569	490/18723	2.00302e-61	4.26943e-58	3.41989e-58	COX1/COX3/ND4/CYTB/NDUFS2/NDUFA6/ADIPOQ/NDUFB7/SDHC/CYCS/UQCRH/MDH1/NDUFA4/NDUFA10/VCP/NDUFB4/ATP5F1B/SUCLG1/OGDH/NDUFS4/UQCRB/APP/ATP5F1C/ISCU/ATP5PF/NDUFV3/ATP5PD/NDUFB2/CYC1/ATP5PO/FH/IDH3B/NDUFB5/NDUFA9/COX4I1/NDUFB6/DHRS3/NDUFS6/ACAT1/CEBPA/NDUFB9/CAT/ATP5ME/TALDO1/GPI/NDUFA7/CYBA/NOP53/DLD/NDUFV1/NDUFA12/UQCR10/SLC25A4/ARL2/ACSS2/NDUFS8/NDUFS3/AKT2/NDUFA8/UQCRFS1/PGD/ATP5F1D/NDUFS7/ALDOA/AD…	107
BP	GO:0045333	cellular respiration	77/569	230/18723	3.65705e-59	5.19666e-56	4.16262e-56	COX1/COX3/ND4/CYTB/NDUFS2/NDUFA6/NDUFB7/SDHC/CYCS/UQCRH/MDH1/NDUFA4/NDUFA10/VCP/NDUFB4/ATP5F1B/SUCLG1/OGDH/NDUFS4/UQCRB/ATP5F1C/ISCU/ATP5PF/NDUFV3/ATP5PD/NDUFB2/CYC1/ATP5PO/FH/IDH3B/NDUFB5/NDUFA9/COX4I1/NDUFB6/NDUFS6/NDUFB9/CAT/ATP5ME/NDUFA7/NOP53/DLD/NDUFV1/NDUFA12/UQCR10/ARL2/NDUFS8/NDUFS3/NDUFA8/UQCRFS1/ATP5F1D/NDUFS7/ETFDH/IDH1/NDUFS5/UQCC2/COX6B1/NDUFV2/PARK7/RHOA/UQCRQ/NDUFA2/COX5A/GPD1/MDH…	77
BP	GO:0006119	oxidative phosphorylation	61/569	141/18723	6.5095e-55	6.9375e-52	5.55706e-52	COX1/COX3/ND4/CYTB/NDUFS2/NDUFA6/NDUFB7/SDHC/CYCS/UQCRH/NDUFA4/NDUFA10/VCP/NDUFB4/ATP5F1B/NDUFS4/UQCRB/ATP5F1C/ISCU/ATP5PF/NDUFV3/ATP5PD/NDUFB2/CYC1/ATP5PO/NDUFB5/NDUFA9/COX4I1/NDUFB6/NDUFS6/NDUFB9/ATP5ME/NDUFA7/DLD/NDUFV1/NDUFA12/UQCR10/NDUFS8/NDUFS3/NDUFA8/ATP5F1D/NDUFS7/NDUFS5/UQCC2/COX6B1/NDUFV2/PARK7/RHOA/UQCRQ/NDUFA2/COX5A/UQCRC1/UQCRC2/COX8A/NDUFAB1/ATP5F1A/NDUFC2/CHCHD10/NUPR1/GHITM/NDUFB…	61
BP	GO:0046034	ATP metabolic process	79/569	277/18723	1.27875e-54	1.09027e-51	8.73321e-52	COX1/COX3/ND4/CYTB/NDUFS2/NDUFA6/NDUFB7/SDHC/CYCS/ATP5MC3/TSPO/UQCRH/NDUFA4/NDUFA10/VCP/NDUFB4/ATP5F1B/OGDH/NDUFS4/UQCRB/APP/ATP5F1C/ISCU/ATP5PF/NDUFV3/ATP5PD/NDUFB2/CYC1/ATP5PO/NDUFB5/NDUFA9/COX4I1/NDUFB6/NDUFS6/NDUFB9/ATP5ME/GPI/NDUFA7/DLD/NDUFV1/NDUFA12/UQCR10/ARL2/NDUFS8/NDUFS3/NDUFA8/ATP5F1D/NDUFS7/ALDOA/PGK1/PGAM1/NDUFS5/UQCC2/ATP5MC2/AK2/COX6B1/ATP5IF1/ENO1/NDUFV2/DDIT4/PARK7/HSPA8/RHOA/UQ…	79
BP	GO:0015980	energy derivation by oxidation of organic compounds	80/569	318/18723	1.10079e-50	7.82109e-48	6.26483e-48	COX1/COX3/ND4/CYTB/NDUFS2/NDUFA6/NDUFB7/SDHC/CYCS/UQCRH/MDH1/NDUFA4/NDUFA10/VCP/NDUFB4/ATP5F1B/SUCLG1/OGDH/NDUFS4/UQCRB/ATP5F1C/ISCU/ATP5PF/NDUFV3/ATP5PD/NDUFB2/CYC1/ATP5PO/FH/IDH3B/NDUFB5/NDUFA9/COX4I1/NDUFB6/NDUFS6/NDUFB9/CAT/ATP5ME/NDUFA7/NOP53/DLD/NDUFV1/NDUFA12/UQCR10/ARL2/NDUFS8/NDUFS3/AKT2/NDUFA8/UQCRFS1/ATP5F1D/NDUFS7/ETFDH/IDH1/ACSM1/NDUFS5/UQCC2/ACADVL/COX6B1/NDUFV2/PARK7/RHOA/UQCRQ/NDU…	80
BP	GO:0002181	cytoplasmic translation	57/569	148/18723	7.57165e-48	4.61113e-45	3.6936e-45	RPS27A/RPL24/RPL7A/RPS8/RPL8/EIF3G/UBA52/RPL28/RPS21/RPL18A/RPL37/RPL4/RBM4/RPL35/RPL36/EIF3M/EIF4B/RPS11/RPS5/EIF3H/RPL17/RPL31/RPL3/RPS18/RPS25/RPL11/RPLP1/EIF3E/RPL19/CNBP/EEF2/RPL18/RPL23/RPSA/RPL14/RPS10/RPL13/EIF4H/RPLP0/RPL27/RPL10/RPL27A/RPS9/RPL26/RPS6/EIF3F/EIF3K/RPL22/RPL9/TMA7/RPL30/RPS16/RPL37A/RPS20/RPL32/RPL29/RPS2	57
BP	GO:0022900	electron transport chain	59/569	175/18723	1.4812e-45	7.89293e-43	6.32237e-43	COX1/COX3/ND4/CYTB/NDUFS2/NDUFA6/NDUFB7/SDHC/CYCS/UQCRH/NDUFA4/NDUFA10/NDUFB4/NDUFS4/UQCRB/ISCU/NDUFV3/NDUFB2/CYC1/IDH3B/NDUFB5/NDUFA9/COX4I1/NDUFB6/DHRS3/NDUFS6/NDUFB9/NDUFA7/CYBA/DLD/NDUFV1/NDUFA12/UQCR10/NDUFS8/NDUFS3/NDUFA8/UQCRFS1/NDUFS7/ADH5/ETFDH/CYB5A/NDUFS5/COX6B1/NDUFV2/NDUFA13/PARK7/ETFA/ALDH2/UQCRQ/ETFB/NDUFA2/COX5A/GPD1/UQCRC1/COX8A/NDUFAB1/NDUFC2/GHITM/NDUFB10	59
BP	GO:0042773	ATP synthesis coupled electron transport	46/569	95/18723	2.06776e-44	8.81485e-42	7.06085e-42	COX1/COX3/ND4/CYTB/NDUFS2/NDUFA6/NDUFB7/SDHC/CYCS/UQCRH/NDUFA4/NDUFA10/NDUFB4/NDUFS4/UQCRB/ISCU/NDUFV3/NDUFB2/CYC1/NDUFB5/NDUFA9/COX4I1/NDUFB6/NDUFS6/NDUFB9/NDUFA7/DLD/NDUFV1/NDUFA12/UQCR10/NDUFS8/NDUFS3/NDUFA8/NDUFS7/NDUFS5/NDUFV2/PARK7/UQCRQ/NDUFA2/COX5A/UQCRC1/COX8A/NDUFAB1/NDUFC2/GHITM/NDUFB10	46
BP	GO:0042775	mitochondrial ATP synthesis coupled electron transport	46/569	95/18723	2.06776e-44	8.81485e-42	7.06085e-42	COX1/COX3/ND4/CYTB/NDUFS2/NDUFA6/NDUFB7/SDHC/CYCS/UQCRH/NDUFA4/NDUFA10/NDUFB4/NDUFS4/UQCRB/ISCU/NDUFV3/NDUFB2/CYC1/NDUFB5/NDUFA9/COX4I1/NDUFB6/NDUFS6/NDUFB9/NDUFA7/DLD/NDUFV1/NDUFA12/UQCR10/NDUFS8/NDUFS3/NDUFA8/NDUFS7/NDUFS5/NDUFV2/PARK7/UQCRQ/NDUFA2/COX5A/UQCRC1/COX8A/NDUFAB1/NDUFC2/GHITM/NDUFB10	46
BP	GO:0022904	respiratory electron transport chain	49/569	114/18723	4.7871e-44	1.85522e-41	1.48606e-41	COX1/COX3/ND4/CYTB/NDUFS2/NDUFA6/NDUFB7/SDHC/CYCS/UQCRH/NDUFA4/NDUFA10/NDUFB4/NDUFS4/UQCRB/ISCU/NDUFV3/NDUFB2/CYC1/NDUFB5/NDUFA9/COX4I1/NDUFB6/NDUFS6/NDUFB9/NDUFA7/DLD/NDUFV1/NDUFA12/UQCR10/NDUFS8/NDUFS3/NDUFA8/UQCRFS1/NDUFS7/ETFDH/NDUFS5/NDUFV2/PARK7/UQCRQ/NDUFA2/COX5A/GPD1/UQCRC1/COX8A/NDUFAB1/NDUFC2/GHITM/NDUFB10	49
BP	GO:0019646	aerobic electron transport chain	44/569	87/18723	1.31357e-43	4.66646e-41	3.73792e-41	COX1/COX3/ND4/CYTB/NDUFS2/NDUFA6/NDUFB7/SDHC/CYCS/UQCRH/NDUFA4/NDUFA10/NDUFB4/NDUFS4/UQCRB/ISCU/NDUFV3/NDUFB2/CYC1/NDUFB5/NDUFA9/COX4I1/NDUFB6/NDUFS6/NDUFB9/NDUFA7/DLD/NDUFV1/UQCR10/NDUFS8/NDUFS3/NDUFA8/NDUFS7/NDUFS5/NDUFV2/PARK7/UQCRQ/NDUFA2/COX5A/UQCRC1/COX8A/NDUFAB1/NDUFC2/NDUFB10	44
BP	GO:0006120	mitochondrial electron transport, NADH to ubiquinone	30/569	51/18723	9.01087e-33	2.95487e-30	2.3669e-30	ND4/NDUFS2/NDUFA6/NDUFB7/NDUFA4/NDUFA10/NDUFB4/NDUFS4/ISCU/NDUFV3/NDUFB2/NDUFB5/NDUFA9/NDUFB6/NDUFS6/NDUFB9/NDUFA7/DLD/NDUFV1/NDUFS8/NDUFS3/NDUFA8/NDUFS7/NDUFS5/NDUFV2/PARK7/NDUFA2/NDUFAB1/NDUFC2/NDUFB10	30
BP	GO:0010257	NADH dehydrogenase complex assembly	24/569	57/18723	7.04811e-22	2.00307e-19	1.6045e-19	ND4/NDUFS2/NDUFA6/NDUFB7/NDUFA10/NDUFB4/NDUFS4/NDUFB2/NDUFB5/NDUFA9/NDUFB6/NDUFB9/NDUFA12/NDUFS8/NDUFS3/NDUFA8/NDUFS7/NDUFS5/NDUFA13/NDUFA11/NDUFA2/NDUFAB1/NDUFC2/NDUFB10	24
BP	GO:0032981	mitochondrial respiratory chain complex I assembly	24/569	57/18723	7.04811e-22	2.00307e-19	1.6045e-19	ND4/NDUFS2/NDUFA6/NDUFB7/NDUFA10/NDUFB4/NDUFS4/NDUFB2/NDUFB5/NDUFA9/NDUFB6/NDUFB9/NDUFA12/NDUFS8/NDUFS3/NDUFA8/NDUFS7/NDUFS5/NDUFA13/NDUFA11/NDUFA2/NDUFAB1/NDUFC2/NDUFB10	24
BP	GO:0033108	mitochondrial respiratory chain complex assembly	28/569	93/18723	1.24317e-20	3.31226e-18	2.65318e-18	ND4/NDUFS2/NDUFA6/NDUFB7/NDUFA10/SAMM50/NDUFB4/NDUFS4/NDUFB2/NDUFB5/NDUFA9/NDUFB6/NDUFB9/NDUFA12/NDUFS8/NDUFS3/NDUFA8/UQCRFS1/NDUFS7/NDUFS5/UQCC2/AIFM1/NDUFA13/NDUFA11/NDUFA2/NDUFAB1/NDUFC2/NDUFB10	28
BP	GO:0019693	ribose phosphate metabolic process	51/569	396/18723	2.05646e-18	5.15687e-16	4.13074e-16	HACD2/ATP5MC3/TECR/VCP/ATP5F1B/MPC2/OGDH/APP/ACLY/ATP5F1C/ATP5PF/ATP5PD/DGAT2/ATP5PO/SLC25A1/AK3/ACAT1/ATP5ME/GPI/ACSF2/ACSL1/DLD/ARL2/ACSS2/GLYAT/ATP5F1D/MPP1/ALDOA/PGK1/ACSM1/PGAM1/NME4/ATP5MC2/AK2/ENO1/G6PD/DDIT4/RHOA/TPI1/ELOVL6/GPD1/ACACA/TKT/RAN/GPAT4/ATP5F1A/PDHB/FASN/NUPR1/NME1/NME2	51
BP	GO:0009150	purine ribonucleotide metabolic process	49/569	368/18723	2.44636e-18	5.7938e-16	4.64094e-16	HACD2/ATP5MC3/TECR/VCP/ATP5F1B/MPC2/OGDH/APP/ACLY/ATP5F1C/ATP5PF/ATP5PD/DGAT2/ATP5PO/SLC25A1/AK3/ACAT1/ATP5ME/GPI/ACSF2/ACSL1/DLD/ARL2/ACSS2/GLYAT/ATP5F1D/MPP1/ALDOA/PGK1/ACSM1/PGAM1/NME4/ATP5MC2/AK2/ENO1/DDIT4/RHOA/TPI1/ELOVL6/GPD1/ACACA/RAN/GPAT4/ATP5F1A/PDHB/FASN/NUPR1/NME1/NME2	49
BP	GO:1902600	proton transmembrane transport	32/569	157/18723	8.15648e-18	1.83006e-15	1.46591e-15	COX1/COX3/ND4/CYTB/ATP5MC3/UQCRH/NDUFA4/ATP5F1B/ATP5F1C/ATP5PF/ATP5PD/CYC1/ATP5PO/COX4I1/SLC25A3/ATP5ME/UQCR10/SLC25A4/UQCRFS1/ATP5F1D/NDUFS7/CYB5A/ATP5MC2/COX6B1/PARK7/PHB2/ACTN4/COX5A/UQCRC1/UCP2/COX8A/ATP5F1A	32
BP	GO:0009259	ribonucleotide metabolic process	49/569	385/18723	1.62085e-17	3.45485e-15	2.7674e-15	HACD2/ATP5MC3/TECR/VCP/ATP5F1B/MPC2/OGDH/APP/ACLY/ATP5F1C/ATP5PF/ATP5PD/DGAT2/ATP5PO/SLC25A1/AK3/ACAT1/ATP5ME/GPI/ACSF2/ACSL1/DLD/ARL2/ACSS2/GLYAT/ATP5F1D/MPP1/ALDOA/PGK1/ACSM1/PGAM1/NME4/ATP5MC2/AK2/ENO1/DDIT4/RHOA/TPI1/ELOVL6/GPD1/ACACA/RAN/GPAT4/ATP5F1A/PDHB/FASN/NUPR1/NME1/NME2	49
BP	GO:0006631	fatty acid metabolic process	49/569	390/18723	2.7671e-17	5.6172e-15	4.49948e-15	HACD2/PTGDS/HADHA/HADHB/ADIPOQ/TECR/LPL/CAV1/CD36/PHYH/ACLY/DGAT2/DECR1/HSD17B10/ECHS1/ACAT1/PCK2/AIG1/ACAA2/ANXA1/ACSF2/ACSL1/PCK1/DLD/ACSS2/AKT2/GPX4/MAPK3/PCCB/ADH5/ETFDH/C3/ACSM1/MGLL/ACADVL/HACL1/ETFA/GPX1/ETFB/ACADS/ELOVL6/ACACA/SCD/ECH1/GPAT4/NDUFAB1/HADH/FASN/PPARG	49
BP	GO:0006163	purine nucleotide metabolic process	49/569	396/18723	5.19384e-17	1.00643e-14	8.06164e-15	HACD2/ATP5MC3/TECR/VCP/ATP5F1B/MPC2/OGDH/APP/ACLY/ATP5F1C/ATP5PF/ATP5PD/DGAT2/ATP5PO/SLC25A1/AK3/ACAT1/ATP5ME/GPI/ACSF2/ACSL1/DLD/ARL2/ACSS2/GLYAT/ATP5F1D/MPP1/ALDOA/PGK1/ACSM1/PGAM1/NME4/ATP5MC2/AK2/ENO1/DDIT4/RHOA/TPI1/ELOVL6/GPD1/ACACA/RAN/GPAT4/ATP5F1A/PDHB/FASN/NUPR1/NME1/NME2	49
BP	GO:0072521	purine-containing compound metabolic process	49/569	416/18723	3.87022e-16	7.17337e-14	5.746e-14	HACD2/ATP5MC3/TECR/VCP/ATP5F1B/MPC2/OGDH/APP/ACLY/ATP5F1C/ATP5PF/ATP5PD/DGAT2/ATP5PO/SLC25A1/AK3/ACAT1/ATP5ME/GPI/ACSF2/ACSL1/DLD/ARL2/ACSS2/GLYAT/ATP5F1D/MPP1/ALDOA/PGK1/ACSM1/PGAM1/NME4/ATP5MC2/AK2/ENO1/DDIT4/RHOA/TPI1/ELOVL6/GPD1/ACACA/RAN/GPAT4/ATP5F1A/PDHB/FASN/NUPR1/NME1/NME2	49
BP	GO:0046390	ribose phosphate biosynthetic process	32/569	190/18723	2.68367e-15	4.76687e-13	3.81834e-13	HACD2/ATP5MC3/TECR/VCP/ATP5F1B/MPC2/ACLY/ATP5F1C/ATP5PF/ATP5PD/ATP5PO/SLC25A1/AK3/ACAT1/ATP5ME/ACSL1/DLD/ACSS2/ATP5F1D/ALDOA/NME4/ATP5MC2/AK2/ENO1/G6PD/ELOVL6/ACACA/TKT/ATP5F1A/PDHB/NME1/NME2	32
BP	GO:0009117	nucleotide metabolic process	52/569	489/18723	3.39024e-15	5.78103e-13	4.63071e-13	HACD2/ATP5MC3/TECR/VCP/ATP5F1B/MPC2/OGDH/APP/ACLY/ATP5F1C/ATP5PF/ATP5PD/DGAT2/ATP5PO/SLC25A1/AK3/ACAT1/ATP5ME/GPI/ACSF2/ACSL1/DLD/ARL2/ACSS2/GLYAT/ATP5F1D/MPP1/ALDOA/PGK1/ACSM1/PGAM1/NME4/ATP5MC2/AK2/ENO1/DDIT4/PARK7/KARS1/RHOA/REXO2/TPI1/ELOVL6/GPD1/ACACA/RAN/GPAT4/ATP5F1A/PDHB/FASN/NUPR1/NME1/NME2	52
BP	GO:0009152	purine ribonucleotide biosynthetic process	30/569	169/18723	4.64786e-15	7.62071e-13	6.10432e-13	HACD2/ATP5MC3/TECR/VCP/ATP5F1B/MPC2/ACLY/ATP5F1C/ATP5PF/ATP5PD/ATP5PO/SLC25A1/AK3/ACAT1/ATP5ME/ACSL1/DLD/ACSS2/ATP5F1D/ALDOA/NME4/ATP5MC2/AK2/ENO1/ELOVL6/ACACA/ATP5F1A/PDHB/NME1/NME2	30
BP	GO:0006753	nucleoside phosphate metabolic process	52/569	497/18723	6.60209e-15	1.0424e-12	8.34978e-13	HACD2/ATP5MC3/TECR/VCP/ATP5F1B/MPC2/OGDH/APP/ACLY/ATP5F1C/ATP5PF/ATP5PD/DGAT2/ATP5PO/SLC25A1/AK3/ACAT1/ATP5ME/GPI/ACSF2/ACSL1/DLD/ARL2/ACSS2/GLYAT/ATP5F1D/MPP1/ALDOA/PGK1/ACSM1/PGAM1/NME4/ATP5MC2/AK2/ENO1/DDIT4/PARK7/KARS1/RHOA/REXO2/TPI1/ELOVL6/GPD1/ACACA/RAN/GPAT4/ATP5F1A/PDHB/FASN/NUPR1/NME1/NME2	52
BP	GO:0009260	ribonucleotide biosynthetic process	30/569	182/18723	3.65358e-14	5.56258e-12	4.45572e-12	HACD2/ATP5MC3/TECR/VCP/ATP5F1B/MPC2/ACLY/ATP5F1C/ATP5PF/ATP5PD/ATP5PO/SLC25A1/AK3/ACAT1/ATP5ME/ACSL1/DLD/ACSS2/ATP5F1D/ALDOA/NME4/ATP5MC2/AK2/ENO1/ELOVL6/ACACA/ATP5F1A/PDHB/NME1/NME2	30
BP	GO:0006164	purine nucleotide biosynthetic process	30/569	191/18723	1.36596e-13	2.00795e-11	1.60841e-11	HACD2/ATP5MC3/TECR/VCP/ATP5F1B/MPC2/ACLY/ATP5F1C/ATP5PF/ATP5PD/ATP5PO/SLC25A1/AK3/ACAT1/ATP5ME/ACSL1/DLD/ACSS2/ATP5F1D/ALDOA/NME4/ATP5MC2/AK2/ENO1/ELOVL6/ACACA/ATP5F1A/PDHB/NME1/NME2	30
BP	GO:0009062	fatty acid catabolic process	22/569	100/18723	2.24498e-13	3.19011e-11	2.55534e-11	HADHA/HADHB/ADIPOQ/PHYH/DECR1/HSD17B10/ECHS1/ACAT1/PCK2/AIG1/ACAA2/PCK1/AKT2/PCCB/ETFDH/ACADVL/HACL1/ETFA/ETFB/ACADS/ECH1/HADH	22
BP	GO:0006979	response to oxidative stress	46/569	446/18723	4.3538e-13	5.98718e-11	4.79584e-11	COX1/NDUFS2/PRDX1/NDUFA6/ADIPOQ/SOD1/TXN/MGST1/CD36/NDUFB4/PPIA/TXNIP/APP/ROMO1/SOD2/PRDX5/BTG1/PRDX2/CAT/COL1A1/ANXA1/ATF4/MAP1LC3A/NDUFA12/PRDX6/NDUFS8/GPX3/GPX4/MAPK3/RACK1/EEF2/ETFDH/IDH1/CRYAB/FOS/RHOB/AIFM1/G6PD/PARK7/ALAD/GPX1/ARL6IP5/HSPB1/UCP2/P4HB/NME2	46
BP	GO:0072522	purine-containing compound biosynthetic process	30/569	200/18723	4.72036e-13	6.2884e-11	5.03712e-11	HACD2/ATP5MC3/TECR/VCP/ATP5F1B/MPC2/ACLY/ATP5F1C/ATP5PF/ATP5PD/ATP5PO/SLC25A1/AK3/ACAT1/ATP5ME/ACSL1/DLD/ACSS2/ATP5F1D/ALDOA/NME4/ATP5MC2/AK2/ENO1/ELOVL6/ACACA/ATP5F1A/PDHB/NME1/NME2	30
BP	GO:0006839	mitochondrial transport	33/569	254/18723	1.95845e-12	2.52996e-10	2.02654e-10	SMDT1/TST/UBL5/TSPO/SAMM50/TOMM5/ATP5F1B/MPC2/ATP5F1C/ATP5PF/ATP5PD/ROMO1/ATP5PO/SLC25A1/TOMM7/VDAC2/UBE2D3/SLC25A3/ACAA2/ATP5ME/SLC25A4/ATP5F1D/AIFM1/ATP5IF1/NDUFA13/SLC25A20/UCP2/TMEM14C/BCAP31/FIS1/ATP5F1A/TIMM50/CHCHD10	33
BP	GO:0072329	monocarboxylic acid catabolic process	23/569	122/18723	2.01891e-12	2.53136e-10	2.02767e-10	HADHA/HADHB/ADIPOQ/PHYH/DECR1/HSD17B10/ECHS1/ACAT1/PCK2/AIG1/ACAA2/PCK1/AKT2/PGD/PCCB/ETFDH/ACADVL/HACL1/ETFA/ETFB/ACADS/ECH1/HADH	23
BP	GO:0097237	cellular response to toxic substance	23/569	124/18723	2.88062e-12	3.50859e-10	2.81044e-10	PRDX1/SOD1/TXN/MGST3/MGST1/CD36/ALB/SOD2/PRDX5/GSTM3/MTARC2/PRDX2/CAT/SELENOW/PRDX6/ALDH1A1/GPX3/GPX4/ADH5/PARK7/GPX1/FIS1/PRXL2A	23
BP	GO:0009205	purine ribonucleoside triphosphate metabolic process	19/569	82/18723	3.66542e-12	4.34047e-10	3.47679e-10	ATP5MC3/VCP/ATP5F1B/ATP5F1C/ATP5PF/ATP5PD/ATP5PO/AK3/ATP5ME/ATP5F1D/ALDOA/NME4/ATP5MC2/ENO1/RHOA/RAN/ATP5F1A/NME1/NME2	19
BP	GO:0019395	fatty acid oxidation	21/569	103/18723	3.80858e-12	4.3881e-10	3.51494e-10	HADHA/HADHB/ADIPOQ/PHYH/DGAT2/DECR1/HSD17B10/ECHS1/ACAT1/ACAA2/AKT2/ADH5/ETFDH/ACSM1/ACADVL/HACL1/ETFA/ETFB/ACADS/ECH1/HADH	21
BP	GO:1990748	cellular detoxification	22/569	116/18723	5.40032e-12	6.05831e-10	4.85281e-10	PRDX1/SOD1/TXN/MGST3/MGST1/CD36/ALB/SOD2/PRDX5/GSTM3/MTARC2/PRDX2/CAT/SELENOW/PRDX6/ALDH1A1/GPX3/GPX4/ADH5/PARK7/GPX1/PRXL2A	22
BP	GO:0034440	lipid oxidation	21/569	108/18723	9.97204e-12	1.09002e-09	8.73125e-10	HADHA/HADHB/ADIPOQ/PHYH/DGAT2/DECR1/HSD17B10/ECHS1/ACAT1/ACAA2/AKT2/ADH5/ETFDH/ACSM1/ACADVL/HACL1/ETFA/ETFB/ACADS/ECH1/HADH	21
BP	GO:0006457	protein folding	29/569	212/18723	1.21627e-11	1.29624e-09	1.03831e-09	RANBP2/PPIA/FKBP8/CDC37/AHSA1/TCP1/PFDN5/HSPA5/CCT7/PDIA3/PDIA6/CALR/FKBP4/HSP90B1/WDR83OS/ARL2/HSPA9/CCT3/CRYAB/PFDN2/B2M/ERP29/HSPA8/HSPB1/ST13/HSP90AB1/TBCA/PPIB/P4HB	29
BP	GO:0009144	purine nucleoside triphosphate metabolic process	19/569	88/18723	1.39842e-11	1.45402e-09	1.1647e-09	ATP5MC3/VCP/ATP5F1B/ATP5F1C/ATP5PF/ATP5PD/ATP5PO/AK3/ATP5ME/ATP5F1D/ALDOA/NME4/ATP5MC2/ENO1/RHOA/RAN/ATP5F1A/NME1/NME2	19
BP	GO:0009199	ribonucleoside triphosphate metabolic process	19/569	89/18723	1.72843e-11	1.75435e-09	1.40527e-09	ATP5MC3/VCP/ATP5F1B/ATP5F1C/ATP5PF/ATP5PD/ATP5PO/AK3/ATP5ME/ATP5F1D/ALDOA/NME4/ATP5MC2/ENO1/RHOA/RAN/ATP5F1A/NME1/NME2	19
BP	GO:1990542	mitochondrial transmembrane transport	20/569	102/18723	2.65012e-11	2.62732e-09	2.10453e-09	SMDT1/TST/ATP5F1B/MPC2/ATP5F1C/ATP5PF/ATP5PD/ROMO1/ATP5PO/SLC25A1/TOMM7/SLC25A3/ATP5ME/SLC25A4/ATP5F1D/AIFM1/SLC25A20/UCP2/ATP5F1A/TIMM50	20
BP	GO:0009165	nucleotide biosynthetic process	31/569	254/18723	4.73462e-11	4.58721e-09	3.67443e-09	HACD2/ATP5MC3/TECR/VCP/ATP5F1B/MPC2/ACLY/ATP5F1C/ATP5PF/ATP5PD/ATP5PO/SLC25A1/AK3/ACAT1/ATP5ME/ACSL1/DLD/ACSS2/ATP5F1D/ALDOA/NME4/ATP5MC2/AK2/ENO1/KARS1/ELOVL6/ACACA/ATP5F1A/PDHB/NME1/NME2	31
BP	GO:1901293	nucleoside phosphate biosynthetic process	31/569	256/18723	5.79399e-11	5.48884e-09	4.39665e-09	HACD2/ATP5MC3/TECR/VCP/ATP5F1B/MPC2/ACLY/ATP5F1C/ATP5PF/ATP5PD/ATP5PO/SLC25A1/AK3/ACAT1/ATP5ME/ACSL1/DLD/ACSS2/ATP5F1D/ALDOA/NME4/ATP5MC2/AK2/ENO1/KARS1/ELOVL6/ACACA/ATP5F1A/PDHB/NME1/NME2	31
BP	GO:0006637	acyl-CoA metabolic process	19/569	96/18723	7.02857e-11	6.37507e-09	5.10654e-09	HACD2/TECR/MPC2/OGDH/ACLY/DGAT2/SLC25A1/ACAT1/ACSF2/ACSL1/DLD/ACSS2/GLYAT/ACSM1/ELOVL6/ACACA/GPAT4/PDHB/FASN	19
BP	GO:0035383	thioester metabolic process	19/569	96/18723	7.02857e-11	6.37507e-09	5.10654e-09	HACD2/TECR/MPC2/OGDH/ACLY/DGAT2/SLC25A1/ACAT1/ACSF2/ACSL1/DLD/ACSS2/GLYAT/ACSM1/ELOVL6/ACACA/GPAT4/PDHB/FASN	19
BP	GO:0006790	sulfur compound metabolic process	36/569	339/18723	7.29013e-11	6.47455e-09	5.18622e-09	HACD2/TST/TECR/SOD1/ADI1/MPC2/OGDH/ACLY/ISCU/DGAT2/SLC25A1/NFU1/GSTM3/DCN/ACAT1/ACSF2/ACSL1/DLD/ACSS2/GLYAT/GPX4/HSPA9/IDH1/ACSM1/EEF1G/G6PD/PARK7/GPX1/ARL6IP5/ELOVL6/ACACA/GPAT4/BGN/PDHB/FASN/HAGH	36
BP	GO:0044242	cellular lipid catabolic process	28/569	214/18723	8.04353e-11	6.99787e-09	5.60542e-09	HADHA/HADHB/ADIPOQ/LPL/PHYH/DECR1/HSD17B10/ECHS1/ACAT1/PCK2/AIG1/PNPLA2/ACAA2/PCK1/PRDX6/AKT2/PCCB/ETFDH/IDH1/MGLL/ACADVL/LIPE/HACL1/ETFA/ETFB/ACADS/ECH1/HADH	28
BP	GO:0009636	response to toxic substance	31/569	262/18723	1.0484e-10	8.82128e-09	7.066e-09	CYTB/PRDX1/SOD1/TXN/MGST3/MGST1/CD36/ALB/UBA52/SOD2/PRDX5/GSTM3/MTARC2/PRDX2/CAT/SELENOW/PRDX6/ALDH1A1/GPX3/GLYAT/GPX4/MAPK3/ADH5/FOS/AIFM1/PARK7/ALAD/GPX1/FIS1/NUPR1/PRXL2A	31
BP	GO:0006122	mitochondrial electron transport, ubiquinol to cytochrome c	8/569	11/18723	1.05533e-10	8.82128e-09	7.066e-09	CYTB/CYCS/UQCRH/UQCRB/CYC1/UQCR10/UQCRQ/UQCRC1	8
BP	GO:0009206	purine ribonucleoside triphosphate biosynthetic process	16/569	68/18723	1.46218e-10	1.1987e-08	9.60182e-09	ATP5MC3/VCP/ATP5F1B/ATP5F1C/ATP5PF/ATP5PD/ATP5PO/ATP5ME/ATP5F1D/ALDOA/NME4/ATP5MC2/ENO1/ATP5F1A/NME1/NME2	16
BP	GO:2001242	regulation of intrinsic apoptotic signaling pathway	24/569	164/18723	1.77015e-10	1.4238e-08	1.14049e-08	CAV1/SOD1/PPIA/HNRNPK/SOD2/VDAC2/TPT1/PTTG1IP/UBB/RPL11/NDUFS3/EIF5A/RACK1/ENO1/NDUFA13/PARK7/ERP29/GPX1/RPL26/HSPB1/BCAP31/FIS1/P4HB/NUPR1	24
BP	GO:0009145	purine nucleoside triphosphate biosynthetic process	16/569	69/18723	1.85078e-10	1.46109e-08	1.17036e-08	ATP5MC3/VCP/ATP5F1B/ATP5F1C/ATP5PF/ATP5PD/ATP5PO/ATP5ME/ATP5F1D/ALDOA/NME4/ATP5MC2/ENO1/ATP5F1A/NME1/NME2	16
BP	GO:0097193	intrinsic apoptotic signaling pathway	32/569	288/18723	2.67275e-10	2.07162e-08	1.65941e-08	CAV1/SOD1/PPIA/HNRNPK/SOD2/VDAC2/TPT1/PTTG1IP/RPS27L/UBB/CEBPB/ATF4/RPL11/DDX5/NDUFS3/EIF5A/RACK1/AIFM1/ENO1/NDUFA13/DDIT4/PARK7/ERP29/GPX1/IFI6/ARL6IP5/RPL26/HSPB1/BCAP31/FIS1/P4HB/NUPR1	32
BP	GO:0006635	fatty acid beta-oxidation	16/569	74/18723	5.65298e-10	4.22783e-08	3.38657e-08	HADHA/HADHB/ADIPOQ/DECR1/HSD17B10/ECHS1/ACAT1/ACAA2/AKT2/ETFDH/ACADVL/ETFA/ETFB/ACADS/ECH1/HADH	16
BP	GO:0009201	ribonucleoside triphosphate biosynthetic process	16/569	74/18723	5.65298e-10	4.22783e-08	3.38657e-08	ATP5MC3/VCP/ATP5F1B/ATP5F1C/ATP5PF/ATP5PD/ATP5PO/ATP5ME/ATP5F1D/ALDOA/NME4/ATP5MC2/ENO1/ATP5F1A/NME1/NME2	16
BP	GO:0009142	nucleoside triphosphate biosynthetic process	17/569	85/18723	5.96559e-10	4.33541e-08	3.47274e-08	ATP5MC3/VCP/ATP5F1B/ATP5F1C/ATP5PF/ATP5PD/ATP5PO/AK3/ATP5ME/ATP5F1D/ALDOA/NME4/ATP5MC2/ENO1/ATP5F1A/NME1/NME2	17
BP	GO:0006099	tricarboxylic acid cycle	11/569	30/18723	6.00021e-10	4.33541e-08	3.47274e-08	SDHC/MDH1/SUCLG1/OGDH/FH/IDH3B/IDH1/MDH2/IDH3G/ACO2/PDHB	11
BP	GO:0009141	nucleoside triphosphate metabolic process	19/569	112/18723	1.11752e-09	7.94e-08	6.36007e-08	ATP5MC3/VCP/ATP5F1B/ATP5F1C/ATP5PF/ATP5PD/ATP5PO/AK3/ATP5ME/ATP5F1D/ALDOA/NME4/ATP5MC2/ENO1/RHOA/RAN/ATP5F1A/NME1/NME2	19
BP	GO:0098754	detoxification	22/569	152/18723	1.26514e-09	8.84149e-08	7.08219e-08	PRDX1/SOD1/TXN/MGST3/MGST1/CD36/ALB/SOD2/PRDX5/GSTM3/MTARC2/PRDX2/CAT/SELENOW/PRDX6/ALDH1A1/GPX3/GPX4/ADH5/PARK7/GPX1/PRXL2A	22
BP	GO:0098869	cellular oxidant detoxification	18/569	101/18723	1.34263e-09	9.23166e-08	7.39472e-08	PRDX1/SOD1/TXN/MGST3/MGST1/CD36/ALB/SOD2/PRDX5/PRDX2/CAT/SELENOW/PRDX6/GPX3/GPX4/PARK7/GPX1/PRXL2A	18
BP	GO:0070482	response to oxygen levels	34/569	347/18723	2.07121e-09	1.39596e-07	1.11819e-07	ND4/CYTB/NDUFS2/ADIPOQ/PIN1/CAV1/ITPR2/POSTN/RGCC/SOD2/VEGFB/GNB1/ACAA2/CAT/COL1A1/HSP90B1/CYBA/S100B/NOP53/PCK1/PGK1/CRYAB/AIFM1/ENO1/DDIT4/STUB1/EIF4EBP1/ALAD/RHOA/PHB2/RAMP2/UCP2/FIS1/P4HB	34
BP	GO:0015985	energy coupled proton transport, down electrochemical gradient	10/569	26/18723	2.12848e-09	1.39596e-07	1.11819e-07	ATP5MC3/ATP5F1B/ATP5F1C/ATP5PF/ATP5PD/ATP5PO/ATP5ME/ATP5F1D/ATP5MC2/ATP5F1A	10
BP	GO:0015986	ATP synthesis coupled proton transport	10/569	26/18723	2.12848e-09	1.39596e-07	1.11819e-07	ATP5MC3/ATP5F1B/ATP5F1C/ATP5PF/ATP5PD/ATP5PO/ATP5ME/ATP5F1D/ATP5MC2/ATP5F1A	10
BP	GO:0016042	lipid catabolic process	32/569	320/18723	3.77595e-09	2.43892e-07	1.95362e-07	HADHA/HADHB/ADIPOQ/LPL/PHYH/DECR1/HSD17B10/ECHS1/RARRES2/ACAT1/PCK2/AIG1/PNPLA2/ACAA2/PLIN1/PCK1/PRDX6/AKT2/PCCB/ETFDH/RAB7A/IDH1/MGLL/ACADVL/LIPE/HACL1/ETFA/ETFB/ACADS/CIDEA/ECH1/HADH	32
BP	GO:0036293	response to decreased oxygen levels	32/569	322/18723	4.39974e-09	2.79942e-07	2.24238e-07	ND4/CYTB/ADIPOQ/PIN1/CAV1/ITPR2/POSTN/RGCC/SOD2/VEGFB/GNB1/ACAA2/CAT/HSP90B1/CYBA/S100B/NOP53/PCK1/PGK1/CRYAB/AIFM1/ENO1/DDIT4/STUB1/EIF4EBP1/ALAD/RHOA/PHB2/RAMP2/UCP2/FIS1/P4HB	32
BP	GO:0001666	response to hypoxia	31/569	307/18723	5.26493e-09	3.30065e-07	2.64388e-07	ND4/CYTB/ADIPOQ/PIN1/CAV1/ITPR2/POSTN/RGCC/SOD2/VEGFB/GNB1/ACAA2/CAT/HSP90B1/CYBA/S100B/NOP53/PCK1/PGK1/CRYAB/ENO1/DDIT4/STUB1/EIF4EBP1/ALAD/RHOA/PHB2/RAMP2/UCP2/FIS1/P4HB	31
BP	GO:0035384	thioester biosynthetic process	12/569	45/18723	6.36689e-09	3.87744e-07	3.10589e-07	HACD2/TECR/MPC2/ACLY/SLC25A1/ACAT1/ACSL1/DLD/ACSS2/ELOVL6/ACACA/PDHB	12
BP	GO:0071616	acyl-CoA biosynthetic process	12/569	45/18723	6.36689e-09	3.87744e-07	3.10589e-07	HACD2/TECR/MPC2/ACLY/SLC25A1/ACAT1/ACSL1/DLD/ACSS2/ELOVL6/ACACA/PDHB	12
BP	GO:0033865	nucleoside bisphosphate metabolic process	19/569	128/18723	1.11288e-08	6.49892e-07	5.20575e-07	HACD2/TECR/MPC2/OGDH/ACLY/DGAT2/SLC25A1/ACAT1/ACSF2/ACSL1/DLD/ACSS2/GLYAT/ACSM1/ELOVL6/ACACA/GPAT4/PDHB/FASN	19
BP	GO:0033875	ribonucleoside bisphosphate metabolic process	19/569	128/18723	1.11288e-08	6.49892e-07	5.20575e-07	HACD2/TECR/MPC2/OGDH/ACLY/DGAT2/SLC25A1/ACAT1/ACSF2/ACSL1/DLD/ACSS2/GLYAT/ACSM1/ELOVL6/ACACA/GPAT4/PDHB/FASN	19
BP	GO:0034032	purine nucleoside bisphosphate metabolic process	19/569	128/18723	1.11288e-08	6.49892e-07	5.20575e-07	HACD2/TECR/MPC2/OGDH/ACLY/DGAT2/SLC25A1/ACAT1/ACSF2/ACSL1/DLD/ACSS2/GLYAT/ACSM1/ELOVL6/ACACA/GPAT4/PDHB/FASN	19
BP	GO:0006754	ATP biosynthetic process	13/569	57/18723	1.18243e-08	6.81174e-07	5.45632e-07	ATP5MC3/VCP/ATP5F1B/ATP5F1C/ATP5PF/ATP5PD/ATP5PO/ATP5ME/ATP5F1D/ALDOA/ATP5MC2/ENO1/ATP5F1A	13
BP	GO:2001233	regulation of apoptotic signaling pathway	33/569	356/18723	1.41959e-08	8.06894e-07	6.46336e-07	CAV1/SOD1/PPIA/HNRNPK/SOD2/VDAC2/TPT1/PTTG1IP/PDIA3/ITM2C/UBB/PRDX2/ACAA2/RPL11/NDUFS3/EIF5A/RACK1/CTSC/ENO1/NDUFA13/PARK7/ERP29/GPX1/IFI6/FGFR1/RPL26/NRP1/HSPB1/BCAP31/FIS1/P4HB/NUPR1/GHITM	33
BP	GO:0072593	reactive oxygen species metabolic process	26/569	239/18723	2.00196e-08	1.11776e-06	8.95347e-07	PRDX1/TSPO/SOD1/CD36/NDUFS4/ROMO1/SOD2/RAC1/PRDX5/GADD45A/PRDX2/CAT/CYBA/PRDX6/GPX3/NDUFS3/ARF4/CRYAB/ATP5IF1/G6PD/NDUFA13/DDIT4/PARK7/RHOA/GPX1/IFI6	26
BP	GO:0006090	pyruvate metabolic process	17/569	106/18723	2.01895e-08	1.11776e-06	8.95347e-07	MPC2/OGDH/APP/PCK2/GPI/PCK1/DLD/ARL2/ALDOA/PGK1/PGAM1/ENO1/DDIT4/TPI1/GPD1/PDHB/NUPR1	17
BP	GO:0071826	ribonucleoprotein complex subunit organization	25/569	227/18723	2.93548e-08	1.60435e-06	1.28512e-06	VCP/RPL24/EIF3G/SNRPG/RPS27L/EIF3M/EIF4B/RPS5/EIF3H/TXNL4A/RPL3/NOP53/RPL11/LUC7L3/EIF3E/LUC7L/DDX39B/SRSF6/RPSA/EIF4H/RPLP0/RPL10/EIF3F/EIF3K/HSP90AB1	25
BP	GO:0022613	ribonucleoprotein complex biogenesis	38/569	463/18723	3.10729e-08	1.67675e-06	1.34311e-06	RPL24/RPL7A/RPS8/GLUL/EIF3G/SNRPG/RPS21/RPL35/RPS27L/EIF3M/EIF4B/RPS5/EIF3H/TXNL4A/RPL3/RPS25/NOP53/RPL11/LUC7L3/NHP2/EIF3E/LUC7L/DDX39B/SBDS/SRSF6/RPSA/RPL14/EIF4H/RPLP0/RPL27/RPL10/RPL26/RPS6/EIF3F/EIF3K/RAN/HSP90AB1/RPS16	38
BP	GO:0009132	nucleoside diphosphate metabolic process	18/569	124/18723	3.86092e-08	2.05071e-06	1.64266e-06	OGDH/APP/AK3/GPI/ARL2/MPP1/ALDOA/PGK1/PGAM1/NME4/AK2/ENO1/DDIT4/TPI1/GPD1/NUPR1/NME1/NME2	18
BP	GO:0042776	mitochondrial ATP synthesis coupled proton transport	8/569	19/18723	3.8965e-08	2.05071e-06	1.64266e-06	ATP5F1B/ATP5F1C/ATP5PF/ATP5PD/ATP5PO/ATP5ME/ATP5F1D/ATP5F1A	8
BP	GO:0010038	response to metal ion	33/569	373/18723	4.38792e-08	2.28118e-06	1.82727e-06	COX1/CYTB/CAV1/TSPO/SOD1/TXNIP/APP/JUND/CALM2/SOD2/HSPA5/HNRNPD/CALR/UBE2D3/CEBPA/CAT/GPI/MAP1LC3A/CUTA/MAPK3/ATP5F1D/CYB5A/C1QA/SPARC/FABP4/FOS/G6PD/B2M/PARK7/GDI1/ALAD/SUMO1/FUS	33
BP	GO:0022618	ribonucleoprotein complex assembly	24/569	220/18723	6.66047e-08	3.42091e-06	2.74021e-06	RPL24/EIF3G/SNRPG/RPS27L/EIF3M/EIF4B/RPS5/EIF3H/TXNL4A/RPL3/NOP53/RPL11/LUC7L3/EIF3E/LUC7L/DDX39B/SRSF6/RPSA/EIF4H/RPLP0/RPL10/EIF3F/EIF3K/HSP90AB1	24
BP	GO:1903362	regulation of cellular protein catabolic process	26/569	255/18723	7.51369e-08	3.8132e-06	3.05444e-06	CAV1/VCP/PTTG1IP/CD81/EIF3H/UBB/CEBPA/NOP53/PSMC3/RPL11/RACK1/RPL23/PSMC1/GABARAP/CTSC/ATP5IF1/ANXA2/STUB1/PARK7/ALAD/UBXN1/GPX1/SUMO1/HSP90AB1/BCAP31/NUPR1	26
BP	GO:0016054	organic acid catabolic process	25/569	240/18723	8.82427e-08	4.42563e-06	3.54501e-06	HADHA/TST/HADHB/ADIPOQ/GLUL/PHYH/DECR1/HSD17B10/ECHS1/ACAT1/PCK2/AIG1/ACAA2/PCK1/AKT2/PGD/PCCB/ETFDH/ACADVL/HACL1/ETFA/ETFB/ACADS/ECH1/HADH	25
BP	GO:0034284	response to monosaccharide	24/569	225/18723	1.02151e-07	5.0636e-06	4.05603e-06	ADIPOQ/PHPT1/LPL/MPC2/GLUL/TXNIP/SOD2/RAC1/LGALS1/COL6A2/NDUFA9/PCK2/CAT/CYBA/RAB11B/PCK1/HMGN3/RACK1/SPARC/RHOA/UCP2/FIS1/NME1/NME2	24
BP	GO:0046686	response to cadmium ion	13/569	68/18723	1.11546e-07	5.46577e-06	4.37817e-06	CYTB/SOD1/SOD2/UBE2D3/CAT/GPI/MAPK3/CYB5A/SPARC/FOS/B2M/ALAD/SUMO1	13
BP	GO:0046459	short-chain fatty acid metabolic process	7/569	15/18723	1.2015e-07	5.82044e-06	4.66227e-06	PHYH/PCK2/PCK1/ACSS2/PCCB/ACSM1/ACADS	7
BP	GO:0042176	regulation of protein catabolic process	33/569	391/18723	1.33565e-07	6.39762e-06	5.1246e-06	PIN1/CAV1/VCP/CST3/PTTG1IP/CD81/SNX3/EIF3H/UBB/CEBPA/TIMP2/NOP53/PSMC3/RPL11/RACK1/RAB7A/RPL23/PSMC1/GABARAP/CTSC/ATP5IF1/NDUFA13/ANXA2/STUB1/PARK7/ALAD/UBXN1/GPX1/OAZ1/SUMO1/HSP90AB1/BCAP31/NUPR1	33
BP	GO:0042743	hydrogen peroxide metabolic process	12/569	58/18723	1.37692e-07	6.52201e-06	5.22424e-06	PRDX1/SOD1/SOD2/RAC1/PRDX5/PRDX2/CAT/CYBA/PRDX6/GPX3/PARK7/GPX1	12
BP	GO:0032386	regulation of intracellular transport	30/569	337/18723	1.58401e-07	7.42049e-06	5.94394e-06	ADIPOQ/OS9/UBL5/TXN/CD36/TBC1D20/TOMM7/LAMP1/CD81/RBM4/SNX3/UBE2D3/DERL2/YWHAE/RAB11B/EHD2/AKT2/MAPK3/CRYAB/ATP5IF1/NUCB1/ANXA2/PARK7/GDI1/OAZ1/SUMO1/RAN/HSP90AB1/BCAP31/FIS1	30
BP	GO:0046364	monosaccharide biosynthetic process	14/569	82/18723	1.60634e-07	7.44331e-06	5.96222e-06	ADIPOQ/RANBP2/DGAT2/SLC25A1/PCK2/GPI/ATF4/PCK1/PGD/PGK1/RBP4/G6PD/TPI1/GPD1	14
BP	GO:0033866	nucleoside bisphosphate biosynthetic process	12/569	60/18723	2.0442e-07	9.17309e-06	7.3478e-06	HACD2/TECR/MPC2/ACLY/SLC25A1/ACAT1/ACSL1/DLD/ACSS2/ELOVL6/ACACA/PDHB	12
BP	GO:0034030	ribonucleoside bisphosphate biosynthetic process	12/569	60/18723	2.0442e-07	9.17309e-06	7.3478e-06	HACD2/TECR/MPC2/ACLY/SLC25A1/ACAT1/ACSL1/DLD/ACSS2/ELOVL6/ACACA/PDHB	12
BP	GO:0034033	purine nucleoside bisphosphate biosynthetic process	12/569	60/18723	2.0442e-07	9.17309e-06	7.3478e-06	HACD2/TECR/MPC2/ACLY/SLC25A1/ACAT1/ACSL1/DLD/ACSS2/ELOVL6/ACACA/PDHB	12
BP	GO:0052547	regulation of peptidase activity	36/569	461/18723	2.46791e-07	1.09591e-05	8.7784e-06	CYCS/CAV1/VCP/GSN/APP/SERPINH1/CST3/CSTB/PCOLCE2/PRDX5/RPS27L/TIMP2/APLP2/SERPING1/GPI/RACK1/C3/PCOLCE/TFPI2/CRYAB/AIFM1/NDUFA13/ANXA2/PARK7/PSENEN/PSMA3/UBXN1/RHOA/GPX1/IFI6/ARL6IP5/PI16/MTCH1/BCAP31/FIS1/PPARG	36
BP	GO:0046395	carboxylic acid catabolic process	24/569	236/18723	2.50072e-07	1.09903e-05	8.80341e-06	HADHA/HADHB/ADIPOQ/GLUL/PHYH/DECR1/HSD17B10/ECHS1/ACAT1/PCK2/AIG1/ACAA2/PCK1/AKT2/PGD/PCCB/ETFDH/ACADVL/HACL1/ETFA/ETFB/ACADS/ECH1/HADH	24
BP	GO:0044403	biological process involved in symbiotic interaction	27/569	290/18723	2.71485e-07	1.18096e-05	9.45969e-06	CAV1/CAV2/GSN/PPIA/TBC1D20/ROMO1/TCP1/LGALS1/LAMP1/CD81/CTSB/SNX3/CHMP2A/CHMP4B/PSMC3/DDX39B/RAB7A/RPSA/HSPA8/GPX1/CFL1/NRP1/PHB2/ITGB1/HSP90AB1/PPIB/P4HB	27
BP	GO:1903050	regulation of proteolysis involved in cellular protein catabolic process	23/569	221/18723	2.9386e-07	1.26332e-05	1.01194e-05	CAV1/VCP/EIF3H/UBB/CEBPA/NOP53/PSMC3/RPL11/RACK1/RPL23/PSMC1/GABARAP/CTSC/ATP5IF1/STUB1/PARK7/ALAD/UBXN1/GPX1/SUMO1/HSP90AB1/BCAP31/NUPR1	23
BP	GO:0006165	nucleoside diphosphate phosphorylation	15/569	99/18723	2.96346e-07	1.26332e-05	1.01194e-05	OGDH/APP/GPI/ARL2/ALDOA/PGK1/PGAM1/NME4/ENO1/DDIT4/TPI1/GPD1/NUPR1/NME1/NME2	15
BP	GO:1990845	adaptive thermogenesis	19/569	157/18723	3.11782e-07	1.31597e-05	1.05411e-05	ADIPOQ/CAV1/CD36/ID1/HNRNPU/DECR1/FH/GNAS/CEBPB/ATF4/ACSL1/SLC25A4/ALDH1A1/FABP4/ELOVL6/CIDEA/SCD/UCP2/HADH	19
BP	GO:0000302	response to reactive oxygen species	23/569	222/18723	3.18674e-07	1.33187e-05	1.06685e-05	PRDX1/SOD1/TXN/CD36/TXNIP/ROMO1/SOD2/PRDX5/PRDX2/CAT/COL1A1/ANXA1/MAP1LC3A/MAPK3/RACK1/EEF2/CRYAB/FOS/RHOB/AIFM1/PARK7/GPX1/UCP2	23
BP	GO:0010498	proteasomal protein catabolic process	37/569	490/18723	3.85258e-07	1.58706e-05	1.27127e-05	OS9/CAV1/VCP/PSMA7/HSPA5/PSMB7/CALR/UBE2D3/DERL2/EIF3H/UBB/CEBPA/HSP90B1/NOP53/PSMC3/RPL11/PSMD4/PSMB4/RACK1/PSMD8/PSMC1/PSMB3/GABARAP/PCBP2/PSMA4/STUB1/PARK7/ALAD/PSMA3/UBXN1/GPX1/SKP1/SUMO1/HSP90AB1/BCAP31/NUPR1/PSMB1	37
BP	GO:0046939	nucleotide phosphorylation	15/569	101/18723	3.87179e-07	1.58706e-05	1.27127e-05	OGDH/APP/GPI/ARL2/ALDOA/PGK1/PGAM1/NME4/ENO1/DDIT4/TPI1/GPD1/NUPR1/NME1/NME2	15
BP	GO:0014823	response to activity	13/569	76/18723	4.34802e-07	1.7653e-05	1.41403e-05	ADIPOQ/COL4A2/ATP5PF/POSTN/SOD2/RARRES2/CAT/CYBA/PCK1/ALAD/UQCRC1/FIS1/HADH	13
BP	GO:1901798	positive regulation of signal transduction by p53 class mediator	8/569	25/18723	4.74496e-07	1.90828e-05	1.52857e-05	RPL37/UBB/RPL11/DDX5/EIF5A/RPL23/RPL26/RPS20	8
BP	GO:0009135	purine nucleoside diphosphate metabolic process	15/569	103/18723	5.02415e-07	1.98314e-05	1.58853e-05	OGDH/APP/AK3/GPI/ARL2/MPP1/ALDOA/PGK1/PGAM1/AK2/ENO1/DDIT4/TPI1/GPD1/NUPR1	15
BP	GO:0009179	purine ribonucleoside diphosphate metabolic process	15/569	103/18723	5.02415e-07	1.98314e-05	1.58853e-05	OGDH/APP/AK3/GPI/ARL2/MPP1/ALDOA/PGK1/PGAM1/AK2/ENO1/DDIT4/TPI1/GPD1/NUPR1	15
BP	GO:0016032	viral process	33/569	415/18723	5.23913e-07	2.04745e-05	1.64004e-05	CAV1/CAV2/VCP/GSN/PPIA/TBC1D20/EIF3G/PCBP1/LGALS1/LAMP1/CD81/CTSB/SNX3/CHMP2A/CHMP4B/PSMC3/DDX5/RAB7A/RPSA/PCBP2/HSPA8/CFL1/BANF1/PABPC1/NRP1/PHB2/ITGB1/EIF3F/RAB1B/RAN/HSP90AB1/PPIB/P4HB	33
BP	GO:0046031	ADP metabolic process	14/569	90/18723	5.28313e-07	2.04745e-05	1.64004e-05	OGDH/APP/AK3/GPI/ARL2/ALDOA/PGK1/PGAM1/AK2/ENO1/DDIT4/TPI1/GPD1/NUPR1	14
BP	GO:0044282	small molecule catabolic process	31/569	376/18723	5.35117e-07	2.05514e-05	1.6462e-05	HADHA/TST/HADHB/ADIPOQ/GLUL/PHYH/DECR1/HSD17B10/ECHS1/ACAT1/PCK2/AIG1/ACAA2/PCK1/AKT2/PGD/PCCB/ADH5/ETFDH/ACADVL/ENO1/PARK7/HACL1/ETFA/ALDH2/ETFB/ACADS/TPI1/ECH1/HADH/HAGH	31
BP	GO:0002183	cytoplasmic translational initiation	9/569	34/18723	5.52152e-07	2.10163e-05	1.68344e-05	EIF3G/RBM4/EIF3M/EIF4B/EIF3H/EIF3E/EIF4H/EIF3F/EIF3K	9
BP	GO:0030258	lipid modification	22/569	212/18723	5.58355e-07	2.10643e-05	1.68729e-05	HADHA/HADHB/ADIPOQ/PHYH/DGAT2/DECR1/HSD17B10/ECHS1/ACAT1/ACAA2/AKT2/ADH5/ETFDH/LAMTOR1/ACSM1/ACADVL/HACL1/ETFA/ETFB/ACADS/ECH1/HADH	22
BP	GO:0006413	translational initiation	16/569	118/18723	5.69079e-07	2.12806e-05	1.70461e-05	EIF3G/EIF1/RBM4/EIF3M/EIF4B/RPS5/EIF3H/ATF4/EIF4G2/EIF3E/EIF1AX/EIF4EBP1/EIF4H/EIF3F/EIF3K/HSPB1	16
BP	GO:0021762	substantia nigra development	10/569	44/18723	6.07192e-07	2.25083e-05	1.80296e-05	ATP5PF/CALM2/HSPA5/ACTB/YWHAE/NDRG2/NDUFS3/COX6B1/G6PD/RHOA	10
BP	GO:0009185	ribonucleoside diphosphate metabolic process	15/569	106/18723	7.33665e-07	2.69622e-05	2.15972e-05	OGDH/APP/AK3/GPI/ARL2/MPP1/ALDOA/PGK1/PGAM1/AK2/ENO1/DDIT4/TPI1/GPD1/NUPR1	15
BP	GO:0009743	response to carbohydrate	24/569	253/18723	8.92209e-07	3.2233e-05	2.58192e-05	ADIPOQ/PHPT1/LPL/MPC2/GLUL/TXNIP/SOD2/RAC1/LGALS1/COL6A2/NDUFA9/PCK2/CAT/CYBA/RAB11B/PCK1/HMGN3/RACK1/SPARC/RHOA/UCP2/FIS1/NME1/NME2	24
BP	GO:0097305	response to alcohol	24/569	253/18723	8.92209e-07	3.2233e-05	2.58192e-05	ND4/CYTB/ADIPOQ/TSPO/SOD1/ITPR2/SOD2/GNB1/HNRNPD/SDF4/CAT/CYBA/EEF2/SPARC/RBP4/FOS/AIFM1/G6PD/EIF4EBP1/IGFBP7/ALAD/RHOA/RPL27/ACACA	24
BP	GO:0034504	protein localization to nucleus	26/569	290/18723	9.29894e-07	3.33121e-05	2.66835e-05	PIN1/TXN/RANBP2/CD36/GLUL/TXNIP/HNRNPU/TCP1/PTTG1IP/CCT7/CALR/ORMDL3/YWHAE/COL1A1/NOP53/RPL11/ARL2/RPL23/CCT3/PARK7/SKP1/PHB2/SUMO1/RAN/HSP90AB1/CHCHD10	26
BP	GO:0061136	regulation of proteasomal protein catabolic process	20/569	187/18723	1.13144e-06	4.01942e-05	3.21963e-05	CAV1/VCP/EIF3H/UBB/CEBPA/NOP53/PSMC3/RPL11/RACK1/PSMC1/GABARAP/STUB1/PARK7/ALAD/UBXN1/GPX1/SUMO1/HSP90AB1/BCAP31/NUPR1	20
BP	GO:2001244	positive regulation of intrinsic apoptotic signaling pathway	11/569	58/18723	1.15574e-06	4.07182e-05	3.2616e-05	CAV1/SOD1/UBB/RPL11/EIF5A/RACK1/PARK7/RPL26/BCAP31/FIS1/NUPR1	11
BP	GO:0045862	positive regulation of proteolysis	30/569	372/18723	1.29263e-06	4.49753e-05	3.6026e-05	CYCS/CAV1/VCP/GSN/APP/PCOLCE2/RPS27L/CEBPA/NOP53/PSMC3/RACK1/PCOLCE/PSMC1/GABARAP/CTSC/AIFM1/ATP5IF1/ENO1/NDUFA13/STUB1/PSENEN/RHOA/ARL6IP5/SUMO1/MTCH1/BCAP31/FIS1/CLEC3B/PPARG/NUPR1	30
BP	GO:0006605	protein targeting	27/569	314/18723	1.29767e-06	4.49753e-05	3.6026e-05	OS9/UBL5/TSPO/SAMM50/TOMM5/CDC37/ROMO1/TOMM7/HSPA5/UBE2D3/CHMP4B/RPL11/AKT2/SSR2/RAB7A/GABARAP/AIFM1/ATP5IF1/NUCB1/NDUFA13/HACL1/GDI1/HSPA8/YWHAG/BCAP31/FIS1/TIMM50	27
BP	GO:0001659	temperature homeostasis	19/569	174/18723	1.5282e-06	5.2538e-05	4.20838e-05	ADIPOQ/CAV1/CD36/ID1/DECR1/FH/GNAS/CEBPB/ATF4/ACSL1/ALDH1A1/FABP4/ACADVL/GPX1/ELOVL6/CIDEA/SCD/UCP2/HADH	19
BP	GO:0019058	viral life cycle	27/569	317/18723	1.55807e-06	5.31365e-05	4.25632e-05	CAV1/CAV2/VCP/GSN/PPIA/TBC1D20/PCBP1/LGALS1/LAMP1/CD81/CTSB/SNX3/CHMP2A/CHMP4B/DDX5/RAB7A/RPSA/PCBP2/HSPA8/BANF1/PABPC1/NRP1/ITGB1/RAB1B/HSP90AB1/PPIB/P4HB	27
BP	GO:0006734	NADH metabolic process	8/569	29/18723	1.69125e-06	5.72205e-05	4.58346e-05	MDH1/VCP/OGDH/IDH3B/PCK2/ENO1/GPD1/MDH2	8
BP	GO:0106106	cold-induced thermogenesis	17/569	144/18723	1.84156e-06	6.13324e-05	4.91284e-05	ADIPOQ/CAV1/CD36/ID1/DECR1/FH/GNAS/CEBPB/ATF4/ACSL1/ALDH1A1/FABP4/ELOVL6/CIDEA/SCD/UCP2/HADH	17
BP	GO:0120161	regulation of cold-induced thermogenesis	17/569	144/18723	1.84156e-06	6.13324e-05	4.91284e-05	ADIPOQ/CAV1/CD36/ID1/DECR1/FH/GNAS/CEBPB/ATF4/ACSL1/ALDH1A1/FABP4/ELOVL6/CIDEA/SCD/UCP2/HADH	17
BP	GO:0006641	triglyceride metabolic process	14/569	100/18723	1.95479e-06	6.4599e-05	5.17449e-05	LPL/CAV1/DGAT2/PCK2/PNPLA2/CAT/ACSL1/PCK1/C3/MGLL/LIPE/GPX1/GPAT4/THRSP	14
BP	GO:1901654	response to ketone	20/569	194/18723	2.0147e-06	6.60667e-05	5.29205e-05	CAV1/TSPO/TXNIP/POSTN/GNB1/HNRNPD/CALR/PCK2/GPI/CYBA/PCK1/FOS/AIFM1/DDIT4/PARK7/IGFBP7/RPL27/RAMP2/ACACA/NME1	20
BP	GO:0009410	response to xenobiotic stimulus	34/569	462/18723	2.0404e-06	6.63987e-05	5.31865e-05	CYTB/HADHA/ADIPOQ/LPL/TSPO/SOD1/MGST1/TXNIP/SOD2/LGALS1/VEGFB/HSPA5/GSTM3/CALR/TIMP2/CAT/COL1A1/CYBA/ANXA1/ACSL1/GLYAT/EEF2/ACSM1/FOS/S100A10/B2M/ALAD/RHOA/GPX1/UQCRC2/HSP90AB1/HADH/NME1/ADIRF	34
BP	GO:0043467	regulation of generation of precursor metabolites and energy	16/569	130/18723	2.12186e-06	6.82912e-05	5.47024e-05	NDUFA4/VCP/APP/ISCU/NOP53/ARL2/AKT2/PGAM1/UQCC2/DDIT4/PARK7/RHOA/PHB2/GPD1/NUPR1/GHITM	16
BP	GO:0009749	response to glucose	21/569	212/18723	2.14443e-06	6.82912e-05	5.47024e-05	ADIPOQ/PHPT1/LPL/MPC2/GLUL/TXNIP/RAC1/LGALS1/COL6A2/NDUFA9/PCK2/CYBA/RAB11B/PCK1/HMGN3/RACK1/RHOA/UCP2/FIS1/NME1/NME2	21
BP	GO:1903578	regulation of ATP metabolic process	13/569	87/18723	2.14661e-06	6.82912e-05	5.47024e-05	TSPO/VCP/APP/ARL2/PGAM1/UQCC2/ATP5IF1/ENO1/DDIT4/RHOA/GPD1/FIS1/NUPR1	13
BP	GO:0051881	regulation of mitochondrial membrane potential	12/569	74/18723	2.17661e-06	6.87325e-05	5.50559e-05	TSPO/SOD1/VCP/DCN/UBB/AKT2/RACK1/ATP5IF1/PARK7/IFI6/ARL6IP5/UCP2	12
BP	GO:0051348	negative regulation of transferase activity	24/569	268/18723	2.48105e-06	7.77698e-05	6.2295e-05	ADIPOQ/PHPT1/CAV1/PPIA/HNRNPU/RPL37/GADD45A/ORMDL3/PRKAR1A/CEBPA/RPL11/PPP1R1B/THY1/RACK1/RPL23/FABP4/PARK7/PPP2R5A/CDKN1C/RTRAF/HSPB1/YWHAG/RPS20/PPARG	24
BP	GO:0006094	gluconeogenesis	12/569	75/18723	2.52061e-06	7.84334e-05	6.28265e-05	ADIPOQ/RANBP2/DGAT2/SLC25A1/PCK2/GPI/ATF4/PCK1/PGK1/RBP4/TPI1/GPD1	12
BP	GO:0034599	cellular response to oxidative stress	25/569	288/18723	2.69811e-06	8.33482e-05	6.67634e-05	PRDX1/SOD1/TXN/MGST1/CD36/PPIA/ROMO1/SOD2/PRDX5/PRDX2/ANXA1/ATF4/MAP1LC3A/MAPK3/RACK1/FOS/RHOB/AIFM1/G6PD/PARK7/GPX1/ARL6IP5/HSPB1/P4HB/NME2	25
BP	GO:0051235	maintenance of location	27/569	327/18723	2.81325e-06	8.62796e-05	6.91115e-05	OS9/LPL/CAV1/TSPO/TXN/CD36/ALB/GSN/ITPR2/HNRNPU/CALM2/DGAT2/HSPA5/CALR/PNPLA2/HSP90B1/CYBA/ARL2/ANXA6/THY1/C3/FTH1/PARK7/SKP1/CIDEA/CHCHD10/PPARG	27
BP	GO:0070542	response to fatty acid	11/569	64/18723	3.20061e-06	9.74586e-05	7.8066e-05	ADIPOQ/LPL/CD36/DGAT2/CAT/ACSL1/ALAD/SCD/UCP2/NME1/NME2	11
BP	GO:0031667	response to nutrient levels	34/569	474/18723	3.58379e-06	0.000108122	8.66075e-05	CYTB/ADIPOQ/LPL/TSPO/SOD1/ALB/GLUL/POSTN/SOD2/HSPA5/COX4I1/RARRES2/ACAT1/PCK2/CAT/COL1A1/CYBA/ATF4/ACSL1/PCK1/MAP1LC3A/MAPK3/EEF2/SPARC/HNRNPA1/GABARAP/AIFM1/G6PD/EIF4EBP1/HSPA8/ALAD/UCP2/FIS1/PPARG	34
BP	GO:0009746	response to hexose	21/569	219/18723	3.60153e-06	0.000108122	8.66075e-05	ADIPOQ/PHPT1/LPL/MPC2/GLUL/TXNIP/RAC1/LGALS1/COL6A2/NDUFA9/PCK2/CYBA/RAB11B/PCK1/HMGN3/RACK1/RHOA/UCP2/FIS1/NME1/NME2	21
BP	GO:0051438	regulation of ubiquitin-protein transferase activity	10/569	53/18723	3.7316e-06	0.000110963	8.88832e-05	PIN1/RPL37/UBE2N/RPL11/RPL23/STUB1/PARK7/SKP1/RPS20/RPS2	10
BP	GO:0032507	maintenance of protein location in cell	11/569	65/18723	3.74822e-06	0.000110963	8.88832e-05	OS9/CAV1/TSPO/TXN/GSN/HNRNPU/HSPA5/ARL2/PARK7/SKP1/CHCHD10	11
BP	GO:0072595	maintenance of protein localization in organelle	9/569	42/18723	3.77885e-06	0.000111098	8.89916e-05	OS9/TSPO/TXN/HNRNPU/HSPA5/ARL2/PARK7/SKP1/CHCHD10	9
BP	GO:0019319	hexose biosynthetic process	12/569	78/18723	3.85741e-06	0.000112631	9.02195e-05	ADIPOQ/RANBP2/DGAT2/SLC25A1/PCK2/GPI/ATF4/PCK1/PGK1/RBP4/TPI1/GPD1	12
BP	GO:0006066	alcohol metabolic process	28/569	353/18723	4.00733e-06	0.000116213	9.30882e-05	SOD1/APP/ACLY/DGAT2/IDH3B/FDFT1/IDI1/DHRS3/PCK2/PNPLA2/CEBPA/ACAA2/CAT/PCK1/ALDH1A1/ACSS2/ADH5/IDH1/RBP4/ACADVL/G6PD/LIPE/PARK7/ALDH2/TPI1/GPD1/IDH3G/ACO2	28
BP	GO:0001732	formation of cytoplasmic translation initiation complex	6/569	16/18723	4.73839e-06	0.000136485	0.000109327	EIF3G/EIF3M/EIF3H/EIF3E/EIF3F/EIF3K	6
BP	GO:1903715	regulation of aerobic respiration	8/569	33/18723	4.91439e-06	0.000140462	0.000112512	VCP/ISCU/NOP53/ARL2/UQCC2/PARK7/RHOA/NUPR1	8
BP	GO:0062197	cellular response to chemical stress	27/569	337/18723	4.94235e-06	0.000140462	0.000112512	PRDX1/CAV1/TSPO/SOD1/TXN/MGST1/CD36/PPIA/ROMO1/SOD2/PRDX5/PRDX2/ANXA1/ATF4/MAP1LC3A/MAPK3/RACK1/FOS/RHOB/AIFM1/G6PD/PARK7/GPX1/ARL6IP5/HSPB1/P4HB/NME2	27
BP	GO:1903320	regulation of protein modification by small protein conjugation or removal	22/569	242/18723	5.08128e-06	0.000143454	0.000114909	PIN1/CAV1/TSPO/VCP/PPIA/PTTG1IP/HSPA5/RPL37/UBB/UBE2N/NOP53/RPL11/SQSTM1/RPL23/GABARAP/STUB1/PARK7/UBXN1/SKP1/HSP90AB1/RPS20/RPS2	22
BP	GO:0048545	response to steroid hormone	27/569	339/18723	5.51463e-06	0.000154664	0.000123888	ADIPOQ/CAV1/TSPO/TXNIP/HNRNPU/CALR/PCK2/COL1A1/CNOT1/GPI/CYBA/ANXA1/S100B/PCK1/DDX5/IDH1/SPARC/FOS/AIFM1/DDIT4/PARK7/IGFBP7/ALAD/RHOA/RPL27/PHB2/RAMP2	27
BP	GO:0051099	positive regulation of binding	18/569	173/18723	5.70924e-06	0.000159075	0.000127422	EDF1/PIN1/CAV1/TXN/APP/CALM2/RPL11/EIF3E/S100A10/B2M/ANXA2/PARK7/NRP1/RAMP2/RAN/HSP90AB1/PPARG/NME1	18
BP	GO:0006096	glycolytic process	12/569	81/18723	5.78244e-06	0.000160068	0.000128218	OGDH/APP/GPI/ARL2/ALDOA/PGK1/PGAM1/ENO1/DDIT4/TPI1/GPD1/NUPR1	12
BP	GO:0072594	establishment of protein localization to organelle	31/569	422/18723	5.98193e-06	0.000164522	0.000131785	UBL5/TSPO/SAMM50/TOMM5/RANBP2/CD36/TXNIP/ROMO1/TOMM7/TCP1/LAMP1/PTTG1IP/HSPA5/CCT7/UBE2D3/CHMP4B/RAB7A/RPL23/CCT3/AIFM1/ATP5IF1/NDUFA13/HACL1/HSPA8/PHB2/SUMO1/RAN/HSP90AB1/BCAP31/FIS1/TIMM50	31
BP	GO:0006757	ATP generation from ADP	12/569	82/18723	6.58941e-06	0.000180068	0.000144238	OGDH/APP/GPI/ARL2/ALDOA/PGK1/PGAM1/ENO1/DDIT4/TPI1/GPD1/NUPR1	12
BP	GO:0031396	regulation of protein ubiquitination	20/569	210/18723	6.78289e-06	0.000184175	0.000147527	PIN1/CAV1/TSPO/PPIA/PTTG1IP/HSPA5/RPL37/UBB/UBE2N/RPL11/SQSTM1/RPL23/GABARAP/STUB1/PARK7/UBXN1/SKP1/HSP90AB1/RPS20/RPS2	20
BP	GO:0033157	regulation of intracellular protein transport	21/569	229/18723	7.25404e-06	0.000195721	0.000156776	ADIPOQ/OS9/UBL5/TXN/CD36/TOMM7/CD81/UBE2D3/DERL2/YWHAE/AKT2/ATP5IF1/NUCB1/PARK7/GDI1/OAZ1/SUMO1/RAN/HSP90AB1/BCAP31/FIS1	21
BP	GO:0120162	positive regulation of cold-induced thermogenesis	13/569	97/18723	7.41071e-06	0.000198691	0.000159155	ADIPOQ/CAV1/CD36/DECR1/FH/GNAS/CEBPB/ACSL1/FABP4/ELOVL6/SCD/UCP2/HADH	13
BP	GO:0006084	acetyl-CoA metabolic process	8/569	35/18723	7.8961e-06	0.000210382	0.000168519	MPC2/ACLY/ACAT1/DLD/ACSS2/ACACA/PDHB/FASN	8
BP	GO:0032387	negative regulation of intracellular transport	10/569	58/18723	8.7128e-06	0.0002307	0.000184795	ADIPOQ/OS9/TXN/CD36/SNX3/DERL2/CRYAB/PARK7/GDI1/SUMO1	10
BP	GO:0051651	maintenance of location in cell	20/569	214/18723	8.99934e-06	0.000236816	0.000189694	OS9/CAV1/TSPO/TXN/ALB/GSN/ITPR2/HNRNPU/CALM2/HSPA5/CALR/HSP90B1/CYBA/ARL2/ANXA6/THY1/FTH1/PARK7/SKP1/CHCHD10	20
BP	GO:0052548	regulation of endopeptidase activity	31/569	432/18723	9.56131e-06	0.000250061	0.000200303	CYCS/VCP/GSN/APP/SERPINH1/CST3/CSTB/PRDX5/RPS27L/TIMP2/APLP2/SERPING1/GPI/RACK1/C3/TFPI2/CRYAB/AIFM1/NDUFA13/ANXA2/PARK7/PSENEN/PSMA3/RHOA/GPX1/IFI6/ARL6IP5/MTCH1/BCAP31/FIS1/PPARG	31
BP	GO:0033539	fatty acid beta-oxidation using acyl-CoA dehydrogenase	5/569	11/18723	1.01101e-05	0.000261209	0.000209233	ETFDH/ACADVL/ETFA/ETFB/ACADS	5
BP	GO:0034975	protein folding in endoplasmic reticulum	5/569	11/18723	1.01101e-05	0.000261209	0.000209233	HSPA5/PDIA3/CALR/HSP90B1/P4HB	5
BP	GO:0006626	protein targeting to mitochondrion	13/569	100/18723	1.04041e-05	0.000265023	0.000212288	UBL5/TSPO/SAMM50/TOMM5/ROMO1/TOMM7/UBE2D3/AIFM1/ATP5IF1/NDUFA13/BCAP31/FIS1/TIMM50	13
BP	GO:0006085	acetyl-CoA biosynthetic process	6/569	18/18723	1.04284e-05	0.000265023	0.000212288	MPC2/ACLY/ACAT1/DLD/ACSS2/PDHB	6
BP	GO:0042273	ribosomal large subunit biogenesis	11/569	72/18723	1.04442e-05	0.000265023	0.000212288	RPL24/RPL7A/RPL35/RPL3/NOP53/RPL11/NHP2/RPL14/RPLP0/RPL10/RPL26	11
BP	GO:1902652	secondary alcohol metabolic process	16/569	147/18723	1.05768e-05	0.000266799	0.000213711	SOD1/APP/ACLY/DGAT2/IDH3B/FDFT1/IDI1/CEBPA/ACAA2/CAT/IDH1/ACADVL/G6PD/LIPE/IDH3G/ACO2	16
BP	GO:0043200	response to amino acid	14/569	116/18723	1.14765e-05	0.000287791	0.000230526	COL4A1/HNRNPD/CEBPB/COL1A1/COL5A2/CYBA/PCK1/LAMTOR2/LAMTOR1/COL1A2/AIFM1/LAMTOR4/ALAD/RHOA	14
BP	GO:0042255	ribosome assembly	10/569	61/18723	1.38757e-05	0.000345919	0.000277087	RPL24/RPS27L/RPS5/RPL3/NOP53/RPL11/SBDS/RPSA/RPLP0/RPL10	10
BP	GO:0051701	biological process involved in interaction with host	19/569	203/18723	1.46952e-05	0.000364219	0.000291746	CAV1/CAV2/GSN/PPIA/TCP1/LGALS1/LAMP1/CD81/CTSB/SNX3/CHMP2A/CHMP4B/DDX39B/RAB7A/RPSA/NRP1/PHB2/ITGB1/P4HB	19
BP	GO:0031647	regulation of protein stability	24/569	298/18723	1.51273e-05	0.000370953	0.000297139	PIN1/GSN/CDC37/TOMM7/TCP1/LAMP1/CD81/CCT7/SERF2/CALR/HYPK/NOP53/RPL11/RPL23/CCT3/CRYAB/STUB1/PARK7/HSPA8/PHB2/SUMO1/DDOST/HSP90AB1/PPIB	24
BP	GO:0007007	inner mitochondrial membrane organization	8/569	38/18723	1.51409e-05	0.000370953	0.000297139	SAMM50/ROMO1/MICOS10/MICOS13/HSPA9/NDUFA13/CHCHD10/GHITM	8
BP	GO:0043542	endothelial cell migration	23/569	279/18723	1.56267e-05	0.000380666	0.00030492	FSTL1/ATP5F1B/GLUL/ID1/RGCC/RAC1/RRAS/DCN/GADD45A/CALR/GPI/ANXA1/EMC10/SPARC/RHOB/RHOA/GPX1/FGFR1/NRP1/ITGB1/HSPB1/ATP5F1A/PPARG	23
BP	GO:0007568	aging	26/569	339/18723	1.59528e-05	0.000386403	0.000309516	COX1/ND4/TSPO/SOD1/COL4A2/APP/JUND/ROMO1/SOD2/DCN/CALR/TIMP2/CAT/SERPING1/PCK1/DLD/GPX4/MAPK3/YPEL3/EEF2/C1QA/CRYAB/CTSC/FOS/B2M/UCP2	26
BP	GO:0045727	positive regulation of translation	15/569	136/18723	1.69368e-05	0.000405037	0.000324441	VIM/RPS27L/HNRNPD/EIF4G2/EIF5A/EIF3E/MAPK3/CNBP/DDX39B/EEF2/UQCC2/RHOA/RPS9/RPL26/PABPC1	15
BP	GO:0009895	negative regulation of catabolic process	25/569	320/18723	1.69619e-05	0.000405037	0.000324441	PIN1/TSPO/HNRNPU/SLIRP/CST3/HNRNPD/SNX3/EIF3H/TIMP2/CHMP4B/NOP53/RPL11/EIF4G2/RPL23/ANXA2/DDIT4/PARK7/ALAD/UBXN1/PABPC1/CIDEA/FUS/SMG1/HSP90AB1/NUPR1	25
BP	GO:0046460	neutral lipid biosynthetic process	9/569	50/18723	1.71022e-05	0.000405037	0.000324441	LPL/DGAT2/PCK2/PNPLA2/ACSL1/PCK1/C3/GPAT4/THRSP	9
BP	GO:0046463	acylglycerol biosynthetic process	9/569	50/18723	1.71022e-05	0.000405037	0.000324441	LPL/DGAT2/PCK2/PNPLA2/ACSL1/PCK1/C3/GPAT4/THRSP	9
BP	GO:0070997	neuron death	27/569	361/18723	1.72572e-05	0.000406451	0.000325574	PIN1/SOD1/APP/SOD2/HSPA5/CTSZ/UBB/CEBPB/CHMP4B/GPI/ATF4/AKT2/RACK1/C1QA/PSMC1/FOS/AIFM1/G6PD/DDIT4/PARK7/RHOA/GPX1/ARL6IP5/NRP1/HSP90AB1/FIS1/NUPR1	27
BP	GO:0045471	response to ethanol	15/569	137/18723	1.84967e-05	0.00043325	0.000347041	ND4/CYTB/ADIPOQ/SOD1/ITPR2/SOD2/SDF4/CAT/EEF2/SPARC/RBP4/G6PD/EIF4EBP1/ALAD/RHOA	15
BP	GO:0051098	regulation of binding	27/569	363/18723	1.9037e-05	0.000443469	0.000355226	ADIPOQ/EDF1/PIN1/CAV1/TXN/APP/ID1/CALM2/ACTB/TAF10/CTSZ/RPL11/EIF3E/MAPK3/RACK1/S100A10/B2M/ANXA2/STUB1/PARK7/NRP1/RAMP2/SUMO1/RAN/HSP90AB1/PPARG/NME1	27
BP	GO:0031331	positive regulation of cellular catabolic process	30/569	427/18723	1.99087e-05	0.000459457	0.000368033	CAV1/VCP/APP/PTTG1IP/CD81/DCN/HNRNPD/ORMDL3/PNPLA2/CEBPA/CNOT1/NOP53/PSMC3/SLC25A4/AKT2/MAPK3/RACK1/PSMC1/TMEM59/GABARAP/CTSC/ATP5IF1/STUB1/PARK7/PABPC1/PHB2/SUMO1/GPD1/BCAP31/NUPR1	30
BP	GO:0009896	positive regulation of catabolic process	33/569	492/18723	1.99389e-05	0.000459457	0.000368033	CAV1/VCP/APP/PTTG1IP/CD81/DCN/HNRNPD/ORMDL3/PNPLA2/CEBPA/CNOT1/NOP53/PSMC3/SLC25A4/AKT2/MAPK3/RACK1/RAB7A/PSMC1/TMEM59/GABARAP/CTSC/ATP5IF1/NDUFA13/STUB1/PARK7/PABPC1/OAZ1/PHB2/SUMO1/GPD1/BCAP31/NUPR1	33
BP	GO:1902175	regulation of oxidative stress-induced intrinsic apoptotic signaling pathway	7/569	29/18723	2.01174e-05	0.000461078	0.000369332	SOD1/PPIA/SOD2/PARK7/GPX1/HSPB1/P4HB	7
BP	GO:0034614	cellular response to reactive oxygen species	16/569	155/18723	2.06628e-05	0.00046854	0.000375308	PRDX1/SOD1/TXN/CD36/ROMO1/SOD2/PRDX5/PRDX2/ANXA1/MAP1LC3A/MAPK3/RACK1/FOS/RHOB/AIFM1/PARK7	16
BP	GO:1903364	positive regulation of cellular protein catabolic process	16/569	155/18723	2.06628e-05	0.00046854	0.000375308	CAV1/VCP/PTTG1IP/CD81/CEBPA/NOP53/PSMC3/RACK1/PSMC1/GABARAP/CTSC/ATP5IF1/STUB1/SUMO1/BCAP31/NUPR1	16
BP	GO:0006749	glutathione metabolic process	10/569	64/18723	2.14793e-05	0.000481928	0.000386033	SOD1/GSTM3/GPX4/IDH1/EEF1G/G6PD/PARK7/GPX1/ARL6IP5/HAGH	10
BP	GO:0048857	neural nucleus development	10/569	64/18723	2.14793e-05	0.000481928	0.000386033	ATP5PF/CALM2/HSPA5/ACTB/YWHAE/NDRG2/NDUFS3/COX6B1/G6PD/RHOA	10
BP	GO:0043281	regulation of cysteine-type endopeptidase activity involved in apoptotic process	19/569	209/18723	2.21561e-05	0.000494511	0.000396112	CYCS/VCP/GSN/PRDX5/RPS27L/GPI/RACK1/CRYAB/AIFM1/NDUFA13/PARK7/RHOA/GPX1/IFI6/ARL6IP5/MTCH1/BCAP31/FIS1/PPARG	19
BP	GO:0006446	regulation of translational initiation	11/569	79/18723	2.57785e-05	0.000572364	0.000458474	EIF1/RBM4/EIF4B/EIF3H/ATF4/EIF4G2/EIF3E/EIF4EBP1/EIF4H/EIF3K/HSPB1	11
BP	GO:0044794	positive regulation by host of viral process	5/569	13/18723	2.67736e-05	0.000591378	0.000473704	CAV2/TBC1D20/HSPA8/CFL1/PPIB	5
BP	GO:0006123	mitochondrial electron transport, cytochrome c to oxygen	6/569	21/18723	2.82006e-05	0.000619685	0.000496379	COX1/COX3/CYCS/COX4I1/COX5A/COX8A	6
BP	GO:0045861	negative regulation of proteolysis	26/569	351/18723	2.90469e-05	0.00063501	0.000508654	APP/SERPINH1/CST3/CSTB/PRDX5/CTSZ/EIF3H/TIMP2/APLP2/SERPING1/GPI/NOP53/RPL11/C3/RPL23/TFPI2/TMEM59/CRYAB/ANXA2/PARK7/ALAD/UBXN1/GPX1/IFI6/PI16/HSP90AB1	26
BP	GO:2001235	positive regulation of apoptotic signaling pathway	14/569	126/18723	2.9597e-05	0.000643734	0.000515642	CAV1/SOD1/PDIA3/ITM2C/UBB/RPL11/EIF5A/RACK1/CTSC/PARK7/RPL26/BCAP31/FIS1/NUPR1	14
BP	GO:0019216	regulation of lipid metabolic process	25/569	331/18723	2.98923e-05	0.000646858	0.000518144	ADIPOQ/EDF1/CAV1/TSPO/SOD1/DGAT2/CD81/RARRES2/ORMDL3/PNPLA2/ANXA1/PCK1/AKT2/C3/IDH1/LAMTOR1/ACADVL/PSAP/STUB1/IGFBP7/PPP2R5A/PHB2/CIDEA/THRSP/PPARG	25
BP	GO:0072330	monocarboxylic acid biosynthetic process	19/569	214/18723	3.07901e-05	0.00066292	0.00053101	HACD2/PTGDS/TECR/LPL/ACLY/HSD17B10/ANXA1/ACSS2/GPX4/GAMT/ACSM1/MGLL/ACADVL/PARK7/ELOVL6/ACACA/SCD/NDUFAB1/FASN	19
BP	GO:0043393	regulation of protein binding	18/569	196/18723	3.16424e-05	0.000677847	0.000542967	ADIPOQ/PIN1/CAV1/APP/ID1/ACTB/CTSZ/RPL11/MAPK3/RACK1/B2M/ANXA2/STUB1/PARK7/NRP1/RAMP2/RAN/HSP90AB1	18
BP	GO:0000422	autophagy of mitochondrion	11/569	81/18723	3.27421e-05	0.000689585	0.00055237	TSPO/CDC37/TOMM7/MAP1LC3A/SQSTM1/SLC25A4/GABARAP/ATP5IF1/PARK7/PHB2/FIS1	11
BP	GO:0061726	mitochondrion disassembly	11/569	81/18723	3.27421e-05	0.000689585	0.00055237	TSPO/CDC37/TOMM7/MAP1LC3A/SQSTM1/SLC25A4/GABARAP/ATP5IF1/PARK7/PHB2/FIS1	11
BP	GO:0019432	triglyceride biosynthetic process	8/569	42/18723	3.28374e-05	0.000689585	0.00055237	LPL/DGAT2/PCK2/ACSL1/PCK1/C3/GPAT4/THRSP	8
BP	GO:0090317	negative regulation of intracellular protein transport	8/569	42/18723	3.28374e-05	0.000689585	0.00055237	ADIPOQ/OS9/TXN/CD36/DERL2/PARK7/GDI1/SUMO1	8
BP	GO:0043648	dicarboxylic acid metabolic process	12/569	96/18723	3.37836e-05	0.000704161	0.000564045	MDH1/OGDH/GLUL/PHYH/ACLY/FH/IDH3B/PCK2/PCK1/DLD/IDH1/MDH2	12
BP	GO:0010952	positive regulation of peptidase activity	18/569	197/18723	3.38618e-05	0.000704161	0.000564045	CYCS/CAV1/VCP/GSN/APP/PCOLCE2/RPS27L/RACK1/PCOLCE/AIFM1/NDUFA13/PSENEN/RHOA/ARL6IP5/MTCH1/BCAP31/FIS1/PPARG	18
BP	GO:0006639	acylglycerol metabolic process	14/569	128/18723	3.53331e-05	0.000731189	0.000585695	LPL/CAV1/DGAT2/PCK2/PNPLA2/CAT/ACSL1/PCK1/C3/MGLL/LIPE/GPX1/GPAT4/THRSP	14
BP	GO:0006633	fatty acid biosynthetic process	16/569	163/18723	3.851e-05	0.000790097	0.000632881	HACD2/PTGDS/TECR/LPL/ACLY/ANXA1/ACSS2/GPX4/ACSM1/MGLL/ACADVL/ELOVL6/ACACA/SCD/NDUFAB1/FASN	16
BP	GO:0006638	neutral lipid metabolic process	14/569	129/18723	3.85504e-05	0.000790097	0.000632881	LPL/CAV1/DGAT2/PCK2/PNPLA2/CAT/ACSL1/PCK1/C3/MGLL/LIPE/GPX1/GPAT4/THRSP	14
BP	GO:0034976	response to endoplasmic reticulum stress	21/569	256/18723	3.90124e-05	0.000795742	0.000637403	OS9/CAV1/VCP/HSPA5/PDIA3/CALR/DERL2/CEBPB/HSP90B1/ATF4/RACK1/EEF2/UFC1/AIFM1/STUB1/PARK7/ERP29/UBXN1/BCAP31/P4HB/NUPR1	21
BP	GO:0042542	response to hydrogen peroxide	15/569	146/18723	3.93383e-05	0.000798568	0.000639667	SOD1/TXN/TXNIP/SOD2/CAT/COL1A1/ANXA1/MAP1LC3A/RACK1/EEF2/CRYAB/RHOB/AIFM1/PARK7/GPX1	15
BP	GO:0042744	hydrogen peroxide catabolic process	7/569	32/18723	4.00833e-05	0.000809834	0.000648691	PRDX1/PRDX5/PRDX2/CAT/PRDX6/GPX3/GPX1	7
BP	GO:0072350	tricarboxylic acid metabolic process	5/569	14/18723	4.0608e-05	0.000816566	0.000654083	ACLY/IDH3B/IDH1/IDH3G/ACO2	5
BP	GO:1903008	organelle disassembly	13/569	114/18723	4.30516e-05	0.000861637	0.000690186	TSPO/VCP/CDC37/TOMM7/MAP1LC3A/SQSTM1/SLC25A4/GABARAP/UFC1/ATP5IF1/PARK7/PHB2/FIS1	13
BP	GO:0042593	glucose homeostasis	21/569	258/18723	4.37162e-05	0.000870851	0.000697567	ADIPOQ/PHPT1/MPC2/RAC1/LGALS1/PCK2/CEBPA/GPI/CYBA/RAB11B/PCK1/HMGN3/RACK1/RBP4/PARK7/RPS6/UCP2/FIS1/PPARG/NME1/NME2	21
BP	GO:0006417	regulation of translation	31/569	468/18723	4.4895e-05	0.000890173	0.000713044	APP/EIF1/VIM/RBM4/RPS27L/EIF4B/HNRNPD/CALR/EIF3H/CNOT1/ATF4/EIF4G2/AKT2/EIF5A/EIF3E/MAPK3/CNBP/DDX39B/RACK1/EEF2/UQCC2/EIF4EBP1/EIF4H/RHOA/RPL10/RPS9/RPL26/PABPC1/EIF3K/RPL22/HSPB1	31
BP	GO:0033500	carbohydrate homeostasis	21/569	259/18723	4.6253e-05	0.000912853	0.000731211	ADIPOQ/PHPT1/MPC2/RAC1/LGALS1/PCK2/CEBPA/GPI/CYBA/RAB11B/PCK1/HMGN3/RACK1/RBP4/PARK7/RPS6/UCP2/FIS1/PPARG/NME1/NME2	21
BP	GO:0042254	ribosome biogenesis	23/569	299/18723	4.65596e-05	0.000914672	0.000732668	RPL24/RPL7A/RPS8/GLUL/RPS21/RPL35/RPS27L/RPS5/RPL3/RPS25/NOP53/RPL11/NHP2/SBDS/RPSA/RPL14/RPLP0/RPL27/RPL10/RPL26/RPS6/RAN/RPS16	23
BP	GO:0051457	maintenance of protein location in nucleus	6/569	23/18723	4.98125e-05	0.000974086	0.00078026	TXN/HNRNPU/ARL2/PARK7/SKP1/CHCHD10	6
BP	GO:0007006	mitochondrial membrane organization	13/569	116/18723	5.17269e-05	0.00100242	0.000802957	SAMM50/ROMO1/VDAC2/MICOS10/MICOS13/ACAA2/SLC25A4/HSPA9/ATP5IF1/NDUFA13/TIMM50/CHCHD10/GHITM	13
BP	GO:0031960	response to corticosteroid	16/569	167/18723	5.17318e-05	0.00100242	0.000802957	ADIPOQ/HNRNPU/PCK2/COL1A1/CYBA/ANXA1/S100B/PCK1/SPARC/FOS/AIFM1/DDIT4/IGFBP7/ALAD/RHOA/RPL27	16
BP	GO:0071230	cellular response to amino acid stimulus	10/569	71/18723	5.41267e-05	0.00103943	0.0008326	COL4A1/HNRNPD/CEBPB/COL1A1/COL5A2/CYBA/LAMTOR2/LAMTOR1/COL1A2/LAMTOR4	10
BP	GO:1903052	positive regulation of proteolysis involved in cellular protein catabolic process	14/569	133/18723	5.41293e-05	0.00103943	0.0008326	CAV1/VCP/CEBPA/NOP53/PSMC3/RACK1/PSMC1/GABARAP/CTSC/ATP5IF1/STUB1/SUMO1/BCAP31/NUPR1	14
BP	GO:0031330	negative regulation of cellular catabolic process	21/569	262/18723	5.4671e-05	0.00104512	0.000837161	TSPO/HNRNPU/SLIRP/CST3/HNRNPD/EIF3H/TIMP2/CHMP4B/NOP53/RPL11/EIF4G2/RPL23/ANXA2/PARK7/ALAD/UBXN1/PABPC1/FUS/SMG1/HSP90AB1/NUPR1	21
BP	GO:0008631	intrinsic apoptotic signaling pathway in response to oxidative stress	8/569	45/18723	5.53536e-05	0.00105345	0.00084383	SOD1/PPIA/SOD2/PARK7/GPX1/ARL6IP5/HSPB1/P4HB	8
BP	GO:0032434	regulation of proteasomal ubiquitin-dependent protein catabolic process	14/569	134/18723	5.87921e-05	0.00111391	0.000892265	CAV1/VCP/EIF3H/CEBPA/NOP53/RPL11/RACK1/GABARAP/STUB1/PARK7/UBXN1/SUMO1/HSP90AB1/BCAP31	14
BP	GO:0006098	pentose-phosphate shunt	5/569	15/18723	5.93922e-05	0.00112031	0.000897384	TALDO1/PGD/PGAM1/G6PD/TKT	5
BP	GO:1990000	amyloid fibril formation	7/569	34/18723	6.07765e-05	0.00114137	0.000914255	CD36/GSN/APP/PFDN5/CRYAB/PFDN2/B2M	7
BP	GO:0001101	response to acid chemical	14/569	135/18723	6.38018e-05	0.00119293	0.000955554	COL4A1/HNRNPD/CEBPB/COL1A1/COL5A2/CYBA/PCK1/LAMTOR2/LAMTOR1/COL1A2/AIFM1/LAMTOR4/ALAD/RHOA	14
BP	GO:0051156	glucose 6-phosphate metabolic process	6/569	24/18723	6.47197e-05	0.0012048	0.000965068	TALDO1/GPI/PGD/PGAM1/G6PD/TKT	6
BP	GO:0072655	establishment of protein localization to mitochondrion	13/569	120/18723	7.37299e-05	0.00136557	0.00109385	UBL5/TSPO/SAMM50/TOMM5/ROMO1/TOMM7/UBE2D3/AIFM1/ATP5IF1/NDUFA13/BCAP31/FIS1/TIMM50	13
BP	GO:0045454	cell redox homeostasis	7/569	35/18723	7.39966e-05	0.00136557	0.00109385	PRDX1/TXN/PRDX5/PRDX2/DLD/PRDX6/GPX1	7
BP	GO:0050821	protein stabilization	17/569	191/18723	7.71515e-05	0.00141766	0.00113557	PIN1/CDC37/TCP1/LAMP1/CCT7/CALR/HYPK/NOP53/RPL11/RPL23/CCT3/CRYAB/PARK7/PHB2/SUMO1/HSP90AB1/PPIB	17
BP	GO:1903201	regulation of oxidative stress-induced cell death	10/569	74/18723	7.7625e-05	0.00142024	0.00113764	SOD1/TXN/PPIA/SOD2/ATF4/RACK1/PARK7/GPX1/HSPB1/P4HB	10
BP	GO:1900407	regulation of cellular response to oxidative stress	11/569	89/18723	7.92441e-05	0.00144367	0.0011564	SOD1/TXN/CD36/PPIA/SOD2/ATF4/RACK1/PARK7/GPX1/HSPB1/P4HB	11
BP	GO:0042177	negative regulation of protein catabolic process	13/569	121/18723	8.03565e-05	0.0014577	0.00116764	PIN1/CST3/SNX3/EIF3H/TIMP2/NOP53/RPL11/RPL23/ANXA2/PARK7/ALAD/UBXN1/HSP90AB1	13
BP	GO:0046039	GTP metabolic process	6/569	25/18723	8.29828e-05	0.00149264	0.00119563	AK3/NME4/RHOA/RAN/NME1/NME2	6
BP	GO:0046949	fatty-acyl-CoA biosynthetic process	6/569	25/18723	8.29828e-05	0.00149264	0.00119563	HACD2/TECR/SLC25A1/ACSL1/ELOVL6/ACACA	6
BP	GO:0006740	NADPH regeneration	5/569	16/18723	8.42349e-05	0.0015088	0.00120857	TALDO1/PGD/PGAM1/G6PD/TKT	5
BP	GO:0045732	positive regulation of protein catabolic process	19/569	231/18723	8.69077e-05	0.00155016	0.0012417	CAV1/VCP/PTTG1IP/CD81/CEBPA/NOP53/PSMC3/RACK1/RAB7A/PSMC1/GABARAP/CTSC/ATP5IF1/NDUFA13/STUB1/OAZ1/SUMO1/BCAP31/NUPR1	19
BP	GO:0030901	midbrain development	11/569	90/18723	8.78451e-05	0.0015564	0.00124671	ATP5PF/CALM2/HSPA5/ACTB/YWHAE/NDRG2/NDUFS3/COX6B1/G6PD/RHOA/UQCRQ	11
BP	GO:0030199	collagen fibril organization	9/569	61/18723	8.7988e-05	0.0015564	0.00124671	COL5A3/SERPINH1/DPT/LUM/COL1A1/COL5A2/COL3A1/COL1A2/ANXA2	9
BP	GO:2000278	regulation of DNA biosynthetic process	12/569	106/18723	9.04176e-05	0.00158988	0.00127352	HNRNPA2B1/ADIPOQ/HNRNPU/RGCC/TCP1/CCT7/HNRNPD/MAPK3/DDX39B/CCT3/HNRNPA1/HSP90AB1	12
BP	GO:0052126	movement in host environment	16/569	175/18723	9.06268e-05	0.00158988	0.00127352	CAV1/CAV2/GSN/PPIA/LGALS1/LAMP1/CD81/CTSB/SNX3/CHMP2A/CHMP4B/RAB7A/RPSA/NRP1/ITGB1/P4HB	16
BP	GO:0010594	regulation of endothelial cell migration	19/569	232/18723	9.20427e-05	0.00160811	0.00128812	ATP5F1B/GLUL/RGCC/RAC1/RRAS/DCN/GADD45A/CALR/GPI/ANXA1/EMC10/SPARC/RHOB/RHOA/FGFR1/NRP1/HSPB1/ATP5F1A/PPARG	19
BP	GO:0072332	intrinsic apoptotic signaling pathway by p53 class mediator	10/569	76/18723	9.76889e-05	0.00169979	0.00136156	HNRNPK/PTTG1IP/RPS27L/UBB/RPL11/DDX5/EIF5A/DDIT4/RPL26/NUPR1	10
BP	GO:0046394	carboxylic acid biosynthetic process	23/569	314/18723	9.81044e-05	0.00170008	0.00136179	HACD2/PTGDS/TECR/LPL/MGST3/ADI1/GLUL/ACLY/HSD17B10/ANXA1/ALDH1A1/ACSS2/GPX4/GAMT/ACSM1/MGLL/ACADVL/PARK7/ELOVL6/ACACA/SCD/NDUFAB1/FASN	23
BP	GO:0032355	response to estradiol	14/569	141/18723	0.000102422	0.0017677	0.00141596	TXNIP/POSTN/HNRNPD/CALR/CAT/COL1A1/GPI/ANXA1/GPX4/EEF2/CRYAB/AIFM1/ARPC1B/RAMP2	14
BP	GO:0043457	regulation of cellular respiration	8/569	49/18723	0.000104094	0.00178933	0.00143329	VCP/ISCU/NOP53/ARL2/UQCC2/PARK7/RHOA/NUPR1	8
BP	GO:0006006	glucose metabolic process	17/569	196/18723	0.000106134	0.00181707	0.0014555	ADIPOQ/RANBP2/DGAT2/SLC25A1/IGFBP4/PCK2/GPI/ATF4/PCK1/AKT2/PGK1/RBP4/ENO1/G6PD/TPI1/GPD1/PDHB	17
BP	GO:0016053	organic acid biosynthetic process	23/569	316/18723	0.000107882	0.00183961	0.00147356	HACD2/PTGDS/TECR/LPL/MGST3/ADI1/GLUL/ACLY/HSD17B10/ANXA1/ALDH1A1/ACSS2/GPX4/GAMT/ACSM1/MGLL/ACADVL/PARK7/ELOVL6/ACACA/SCD/NDUFAB1/FASN	23
BP	GO:2000116	regulation of cysteine-type endopeptidase activity	19/569	235/18723	0.000109093	0.00185284	0.00148416	CYCS/VCP/GSN/PRDX5/RPS27L/GPI/RACK1/CRYAB/AIFM1/NDUFA13/PARK7/RHOA/GPX1/IFI6/ARL6IP5/MTCH1/BCAP31/FIS1/PPARG	19
BP	GO:0070585	protein localization to mitochondrion	13/569	125/18723	0.00011229	0.00189957	0.00152159	UBL5/TSPO/SAMM50/TOMM5/ROMO1/TOMM7/UBE2D3/AIFM1/ATP5IF1/NDUFA13/BCAP31/FIS1/TIMM50	13
BP	GO:0051591	response to cAMP	11/569	93/18723	0.000118594	0.00199041	0.00159436	ADIPOQ/ITPR2/NDUFS4/APP/HSPA5/COL1A1/PCK1/SPARC/FOS/GPD1/NME1	11
BP	GO:1901796	regulation of signal transduction by p53 class mediator	11/569	93/18723	0.000118594	0.00199041	0.00159436	HNRNPK/PTTG1IP/RPL37/UBB/NOP53/RPL11/DDX5/EIF5A/RPL23/RPL26/RPS20	11
BP	GO:0035337	fatty-acyl-CoA metabolic process	7/569	38/18723	0.000128336	0.00214547	0.00171856	HACD2/TECR/DGAT2/SLC25A1/ACSL1/ELOVL6/ACACA	7
BP	GO:0034250	positive regulation of cellular amide metabolic process	15/569	162/18723	0.00012944	0.00215548	0.00172658	VIM/RPS27L/HNRNPD/EIF4G2/EIF5A/EIF3E/MAPK3/CNBP/DDX39B/EEF2/UQCC2/RHOA/RPS9/RPL26/PABPC1	15
BP	GO:0032091	negative regulation of protein binding	11/569	94/18723	0.000130695	0.0021595	0.0017298	ADIPOQ/PIN1/CAV1/ID1/ACTB/CTSZ/MAPK3/RACK1/B2M/STUB1/PARK7	11
BP	GO:0045185	maintenance of protein location	11/569	94/18723	0.000130695	0.0021595	0.0017298	OS9/CAV1/TSPO/TXN/GSN/HNRNPU/HSPA5/ARL2/PARK7/SKP1/CHCHD10	11
BP	GO:0000027	ribosomal large subunit assembly	6/569	27/18723	0.000131712	0.00216435	0.00173368	RPL24/RPL3/NOP53/RPL11/RPLP0/RPL10	6
BP	GO:0051224	negative regulation of protein transport	13/569	127/18723	0.000132004	0.00216435	0.00173368	ADIPOQ/OS9/TXN/CD36/SNX3/DERL2/ANXA1/PARK7/ERP29/GDI1/SUMO1/UCP2/HADH	13
BP	GO:1905952	regulation of lipid localization	16/569	181/18723	0.000134717	0.00220038	0.00176254	ADIPOQ/LPL/CAV1/TSPO/CD36/ATP5PF/PNPLA2/ACSL1/AKT2/C3/LAMTOR1/ANXA2/DBI/CIDEA/FIS1/PPARG	16
BP	GO:0030198	extracellular matrix organization	22/569	301/18723	0.000142539	0.00231926	0.00185777	CCDC80/CAV1/CAV2/COL5A3/COL15A1/COL4A1/COL4A2/APP/POSTN/SERPINH1/CST3/RGCC/DPT/LUM/COL1A1/COL5A2/COL3A1/COL1A2/ANXA2/LAMB2/ITGB1/RAMP2	22
BP	GO:0036473	cell death in response to oxidative stress	11/569	95/18723	0.00014383	0.00233136	0.00186746	SOD1/TXN/PPIA/SOD2/ATF4/RACK1/PARK7/GPX1/ARL6IP5/HSPB1/P4HB	11
BP	GO:2000058	regulation of ubiquitin-dependent protein catabolic process	15/569	164/18723	0.000148437	0.00239692	0.00191997	CAV1/VCP/EIF3H/CEBPA/NOP53/RPL11/RACK1/RPL23/GABARAP/STUB1/PARK7/UBXN1/SUMO1/HSP90AB1/BCAP31	15
BP	GO:0043062	extracellular structure organization	22/569	302/18723	0.000149472	0.00240453	0.00192607	CCDC80/CAV1/CAV2/COL5A3/COL15A1/COL4A1/COL4A2/APP/POSTN/SERPINH1/CST3/RGCC/DPT/LUM/COL1A1/COL5A2/COL3A1/COL1A2/ANXA2/LAMB2/ITGB1/RAMP2	22
BP	GO:0071229	cellular response to acid chemical	10/569	80/18723	0.000151184	0.00242292	0.0019408	COL4A1/HNRNPD/CEBPB/COL1A1/COL5A2/CYBA/LAMTOR2/LAMTOR1/COL1A2/LAMTOR4	10
BP	GO:0043280	positive regulation of cysteine-type endopeptidase activity involved in apoptotic process	13/569	129/18723	0.00015463	0.00246886	0.0019776	CYCS/VCP/GSN/RPS27L/RACK1/AIFM1/NDUFA13/RHOA/ARL6IP5/MTCH1/BCAP31/FIS1/PPARG	13
BP	GO:0006103	2-oxoglutarate metabolic process	5/569	18/18723	0.000157103	0.00249899	0.00200173	OGDH/PHYH/IDH3B/DLD/IDH1	5
BP	GO:0000303	response to superoxide	6/569	28/18723	0.00016336	0.00258359	0.0020695	PRDX1/SOD1/CD36/SOD2/PRDX2/UCP2	6
BP	GO:0043161	proteasome-mediated ubiquitin-dependent protein catabolic process	27/569	412/18723	0.000163842	0.00258359	0.0020695	OS9/CAV1/VCP/HSPA5/CALR/UBE2D3/DERL2/EIF3H/CEBPA/HSP90B1/NOP53/PSMC3/RPL11/PSMD4/RACK1/PSMD8/PSMC1/PSMB3/GABARAP/PCBP2/STUB1/PARK7/UBXN1/SKP1/SUMO1/HSP90AB1/BCAP31	27
BP	GO:0045229	external encapsulating structure organization	22/569	304/18723	0.00016424	0.00258359	0.0020695	CCDC80/CAV1/CAV2/COL5A3/COL15A1/COL4A1/COL4A2/APP/POSTN/SERPINH1/CST3/RGCC/DPT/LUM/COL1A1/COL5A2/COL3A1/COL1A2/ANXA2/LAMB2/ITGB1/RAMP2	22
BP	GO:0044272	sulfur compound biosynthetic process	14/569	148/18723	0.000171798	0.00269255	0.00215678	HACD2/TECR/ADI1/MPC2/ACLY/SLC25A1/ACAT1/ACSL1/DLD/ACSS2/ELOVL6/ACACA/PDHB/HAGH	14
BP	GO:0046683	response to organophosphorus	13/569	131/18723	0.000180514	0.00280851	0.00224966	ADIPOQ/SOD1/ITPR2/NDUFS4/APP/HSPA5/COL1A1/HSP90B1/PCK1/SPARC/FOS/GPD1/NME1	13
BP	GO:1904950	negative regulation of establishment of protein localization	13/569	131/18723	0.000180514	0.00280851	0.00224966	ADIPOQ/OS9/TXN/CD36/SNX3/DERL2/ANXA1/PARK7/ERP29/GDI1/SUMO1/UCP2/HADH	13
BP	GO:1901800	positive regulation of proteasomal protein catabolic process	12/569	114/18723	0.000182187	0.00282423	0.00226225	CAV1/VCP/CEBPA/NOP53/PSMC3/RACK1/PSMC1/GABARAP/STUB1/SUMO1/BCAP31/NUPR1	12
BP	GO:1903202	negative regulation of oxidative stress-induced cell death	8/569	53/18723	0.000183913	0.00284066	0.00227542	TXN/PPIA/SOD2/ATF4/RACK1/PARK7/GPX1/HSPB1	8
BP	GO:1902882	regulation of response to oxidative stress	11/569	98/18723	0.000190171	0.00291619	0.00233592	SOD1/TXN/CD36/PPIA/SOD2/ATF4/RACK1/PARK7/GPX1/HSPB1/P4HB	11
BP	GO:2001243	negative regulation of intrinsic apoptotic signaling pathway	11/569	98/18723	0.000190171	0.00291619	0.00233592	PPIA/SOD2/VDAC2/TPT1/PTTG1IP/NDUFS3/ENO1/NDUFA13/PARK7/GPX1/HSPB1	11
BP	GO:0051402	neuron apoptotic process	19/569	246/18723	0.000197847	0.00301415	0.00241439	PIN1/SOD1/APP/SOD2/HSPA5/CTSZ/CEBPB/GPI/ATF4/AKT2/AIFM1/G6PD/PARK7/RHOA/GPX1/NRP1/HSP90AB1/FIS1/NUPR1	19
BP	GO:0071241	cellular response to inorganic substance	18/569	226/18723	0.000197974	0.00301415	0.00241439	TSPO/SOD1/APP/JUND/HSPA5/HNRNPD/CALR/UBE2D3/CEBPA/MAP1LC3A/MAPK3/FABP4/FOS/AIFM1/B2M/ALAD/SUMO1/FUS	18
BP	GO:0000305	response to oxygen radical	6/569	29/18723	0.000200728	0.00303441	0.00243061	PRDX1/SOD1/CD36/SOD2/PRDX2/UCP2	6
BP	GO:1902253	regulation of intrinsic apoptotic signaling pathway by p53 class mediator	6/569	29/18723	0.000200728	0.00303441	0.00243061	HNRNPK/PTTG1IP/UBB/RPL11/EIF5A/RPL26	6
BP	GO:0031397	negative regulation of protein ubiquitination	10/569	83/18723	0.000205906	0.00310168	0.0024845	CAV1/TSPO/PPIA/RPL37/RPL11/SQSTM1/RPL23/PARK7/UBXN1/RPS20	10
BP	GO:0051444	negative regulation of ubiquitin-protein transferase activity	5/569	19/18723	0.000207907	0.0031208	0.00249981	RPL37/RPL11/RPL23/PARK7/RPS20	5
BP	GO:0010595	positive regulation of endothelial cell migration	13/569	133/18723	0.000210033	0.00314165	0.00251652	ATP5F1B/RAC1/RRAS/CALR/GPI/ANXA1/EMC10/SPARC/RHOB/FGFR1/NRP1/HSPB1/ATP5F1A	13
BP	GO:0071333	cellular response to glucose stimulus	14/569	151/18723	0.000212157	0.00316232	0.00253307	PHPT1/MPC2/RAC1/LGALS1/PCK2/CYBA/RAB11B/PCK1/HMGN3/RACK1/UCP2/FIS1/NME1/NME2	14
BP	GO:0006720	isoprenoid metabolic process	12/569	116/18723	0.000214779	0.00319025	0.00255545	PHYH/DGAT2/FDFT1/IDI1/DHRS3/RARRES2/PNPLA2/ALDH1A1/ADH5/RBP4/LIPE/SCPEP1	12
BP	GO:0022411	cellular component disassembly	28/569	443/18723	0.000227192	0.00336292	0.00269376	TSPO/VCP/GSN/CDC37/CST3/TOMM7/CHMP2A/MAP1LC3A/SQSTM1/SLC25A4/EIF5A/ACIN1/C3/C1QB/C1QC/RPL23/C1QA/GABARAP/UFC1/AIFM1/ATP5IF1/DDIT4/PARK7/HSPA8/CFL1/PHB2/CIDEA/FIS1	28
BP	GO:0001765	membrane raft assembly	4/569	11/18723	0.000234925	0.00344152	0.00275672	CAV1/CAV2/S100A10/ANXA2	4
BP	GO:0010269	response to selenium ion	4/569	11/18723	0.000234925	0.00344152	0.00275672	SOD2/SELENOW/ALAD/GPX1	4
BP	GO:0098883	synapse pruning	4/569	11/18723	0.000234925	0.00344152	0.00275672	C3/C1QB/C1QC/C1QA	4
BP	GO:0071331	cellular response to hexose stimulus	14/569	153/18723	0.000243385	0.00355325	0.00284621	PHPT1/MPC2/RAC1/LGALS1/PCK2/CYBA/RAB11B/PCK1/HMGN3/RACK1/UCP2/FIS1/NME1/NME2	14
BP	GO:0044788	modulation by host of viral process	6/569	30/18723	0.000244521	0.00355765	0.00284974	CAV2/TBC1D20/PSMC3/HSPA8/CFL1/PPIB	6
BP	GO:0046688	response to copper ion	7/569	42/18723	0.000246987	0.00358131	0.00286869	COX1/CYTB/SOD1/APP/MAP1LC3A/ATP5F1D/PARK7	7
BP	GO:0032092	positive regulation of protein binding	10/569	85/18723	0.000250932	0.00362619	0.00290464	PIN1/CAV1/APP/RPL11/B2M/ANXA2/NRP1/RAMP2/RAN/HSP90AB1	10
BP	GO:0010631	epithelial cell migration	24/569	357/18723	0.000256519	0.0036944	0.00295928	FSTL1/ATP5F1B/GLUL/GLIPR2/ID1/RGCC/RAC1/RRAS/DCN/GADD45A/CALR/GPI/ANXA1/EMC10/SPARC/RHOB/RHOA/GPX1/FGFR1/NRP1/ITGB1/HSPB1/ATP5F1A/PPARG	24
BP	GO:0071326	cellular response to monosaccharide stimulus	14/569	154/18723	0.000260427	0.00373805	0.00299424	PHPT1/MPC2/RAC1/LGALS1/PCK2/CYBA/RAB11B/PCK1/HMGN3/RACK1/UCP2/FIS1/NME1/NME2	14
BP	GO:1902176	negative regulation of oxidative stress-induced intrinsic apoptotic signaling pathway	5/569	20/18723	0.000270318	0.00386584	0.00309661	PPIA/SOD2/PARK7/GPX1/HSPB1	5
BP	GO:0034308	primary alcohol metabolic process	11/569	102/18723	0.000271144	0.00386584	0.00309661	DGAT2/DHRS3/PNPLA2/ALDH1A1/ACSS2/ADH5/RBP4/LIPE/PARK7/ALDH2/GPD1	11
BP	GO:0090132	epithelium migration	24/569	360/18723	0.0002901	0.00412233	0.00330205	FSTL1/ATP5F1B/GLUL/GLIPR2/ID1/RGCC/RAC1/RRAS/DCN/GADD45A/CALR/GPI/ANXA1/EMC10/SPARC/RHOB/RHOA/GPX1/FGFR1/NRP1/ITGB1/HSPB1/ATP5F1A/PPARG	24
BP	GO:0071711	basement membrane organization	6/569	31/18723	0.000295489	0.00418495	0.00335222	CAV1/CAV2/COL4A1/LAMB2/ITGB1/RAMP2	6
BP	GO:2000377	regulation of reactive oxygen species metabolic process	14/569	157/18723	0.000317843	0.00448663	0.00359387	TSPO/SOD1/CD36/ROMO1/SOD2/RAC1/GADD45A/PRDX2/CYBA/ARF4/CRYAB/G6PD/PARK7/RHOA	14
BP	GO:1901214	regulation of neuron death	22/569	319/18723	0.00032263	0.00452424	0.003624	PIN1/SOD1/SOD2/CTSZ/UBB/CEBPB/CHMP4B/GPI/ATF4/RACK1/C1QA/PSMC1/FOS/AIFM1/G6PD/DDIT4/PARK7/RHOA/NRP1/HSP90AB1/FIS1/NUPR1	22
BP	GO:1904951	positive regulation of establishment of protein localization	22/569	319/18723	0.00032263	0.00452424	0.003624	PHPT1/UBL5/PPIA/MPC2/GLUL/TOMM7/TCP1/RAC1/CD81/CCT7/UBE2D3/PCK2/YWHAE/AKT2/RACK1/RBP4/CCT3/OAZ1/RAN/HSP90AB1/BCAP31/FIS1	22
BP	GO:0000377	RNA splicing, via transesterification reactions with bulged adenosine as nucleophile	22/569	320/18723	0.000336845	0.00469187	0.00375827	HNRNPA3/HNRNPA2B1/UBL5/HNRNPK/SAP18/HNRNPU/SNRPG/HNRNPH3/RBM4/TXNL4A/RALY/LUC7L3/PRDX6/PNN/DDX5/HNRNPH1/LUC7L/DDX39B/SRSF6/HNRNPA1/HSPA8/PABPC1	22
BP	GO:0000398	mRNA splicing, via spliceosome	22/569	320/18723	0.000336845	0.00469187	0.00375827	HNRNPA3/HNRNPA2B1/UBL5/HNRNPK/SAP18/HNRNPU/SNRPG/HNRNPH3/RBM4/TXNL4A/RALY/LUC7L3/PRDX6/PNN/DDX5/HNRNPH1/LUC7L/DDX39B/SRSF6/HNRNPA1/HSPA8/PABPC1	22
BP	GO:0009612	response to mechanical stimulus	17/569	216/18723	0.000339212	0.00469187	0.00375827	GSN/TXNIP/JUND/POSTN/RAC1/DCN/GADD45A/COL1A1/GPI/CYBA/COL3A1/PIEZO1/MAPK3/FOS/RHOA/TMEM120A/ARHGDIA	17
BP	GO:0071453	cellular response to oxygen levels	15/569	177/18723	0.000341658	0.00469187	0.00375827	NDUFS2/CAV1/RGCC/GNB1/ACAA2/S100B/NOP53/PCK1/PGK1/AIFM1/ENO1/STUB1/EIF4EBP1/PHB2/P4HB	15
BP	GO:0002863	positive regulation of inflammatory response to antigenic stimulus	4/569	12/18723	0.000343938	0.00469187	0.00375827	CD81/C3/PARK7/KARS1	4
BP	GO:0046051	UTP metabolic process	4/569	12/18723	0.000343938	0.00469187	0.00375827	AK3/NME4/NME1/NME2	4
BP	GO:0090085	regulation of protein deubiquitination	4/569	12/18723	0.000343938	0.00469187	0.00375827	VCP/NOP53/PARK7/UBXN1	4
BP	GO:1904667	negative regulation of ubiquitin protein ligase activity	4/569	12/18723	0.000343938	0.00469187	0.00375827	RPL37/RPL11/RPL23/RPS20	4
BP	GO:0005996	monosaccharide metabolic process	19/569	257/18723	0.000344489	0.00469187	0.00375827	ADIPOQ/RANBP2/DGAT2/SLC25A1/IGFBP4/PCK2/GPI/ATF4/PCK1/AKT2/PGD/ALDOA/PGK1/RBP4/ENO1/G6PD/TPI1/GPD1/PDHB	19
BP	GO:0019318	hexose metabolic process	18/569	237/18723	0.000354045	0.00477039	0.00382117	ADIPOQ/RANBP2/DGAT2/SLC25A1/IGFBP4/PCK2/GPI/ATF4/PCK1/AKT2/ALDOA/PGK1/RBP4/ENO1/G6PD/TPI1/GPD1/PDHB	18
BP	GO:0033673	negative regulation of kinase activity	18/569	237/18723	0.000354045	0.00477039	0.00382117	ADIPOQ/CAV1/PPIA/HNRNPU/GADD45A/PRKAR1A/CEBPA/PPP1R1B/THY1/RACK1/FABP4/PARK7/PPP2R5A/CDKN1C/RTRAF/HSPB1/YWHAG/PPARG	18
BP	GO:0071248	cellular response to metal ion	16/569	197/18723	0.000354426	0.00477039	0.00382117	TSPO/SOD1/APP/JUND/HSPA5/CALR/UBE2D3/CEBPA/MAP1LC3A/MAPK3/FABP4/FOS/B2M/ALAD/SUMO1/FUS	16
BP	GO:0090130	tissue migration	24/569	365/18723	0.00035473	0.00477039	0.00382117	FSTL1/ATP5F1B/GLUL/GLIPR2/ID1/RGCC/RAC1/RRAS/DCN/GADD45A/CALR/GPI/ANXA1/EMC10/SPARC/RHOB/RHOA/GPX1/FGFR1/NRP1/ITGB1/HSPB1/ATP5F1A/PPARG	24
BP	GO:0009266	response to temperature stimulus	15/569	178/18723	0.000362906	0.00486499	0.00389694	CYTB/LPL/SOD1/VCP/SOD2/YWHAE/PLIN1/FOS/ACADVL/STUB1/IGFBP7/SUMO1/CIDEA/UCP2/HSP90AB1	15
BP	GO:0000375	RNA splicing, via transesterification reactions	22/569	324/18723	0.000399347	0.00533673	0.00427481	HNRNPA3/HNRNPA2B1/UBL5/HNRNPK/SAP18/HNRNPU/SNRPG/HNRNPH3/RBM4/TXNL4A/RALY/LUC7L3/PRDX6/PNN/DDX5/HNRNPH1/LUC7L/DDX39B/SRSF6/HNRNPA1/HSPA8/PABPC1	22
BP	GO:0008637	apoptotic mitochondrial changes	11/569	107/18723	0.000411565	0.00548282	0.00439183	SOD2/VDAC2/ACAA2/SLC25A4/ATP5IF1/GPX1/IFI6/FIS1/TIMM50/CHCHD10/GHITM	11
BP	GO:0071353	cellular response to interleukin-4	6/569	33/18723	0.000422179	0.0056067	0.00449106	HSPA5/RPL3/ALAD/RPLP0/HSP90AB1/FASN	6
BP	GO:0071404	cellular response to low-density lipoprotein particle stimulus	5/569	22/18723	0.000436626	0.00577402	0.00462509	LPL/CD36/CD81/ITGB1/PPARG	5
BP	GO:1903363	negative regulation of cellular protein catabolic process	9/569	75/18723	0.000437488	0.00577402	0.00462509	EIF3H/NOP53/RPL11/RPL23/ANXA2/PARK7/ALAD/UBXN1/HSP90AB1	9
BP	GO:0006081	cellular aldehyde metabolic process	8/569	60/18723	0.000440819	0.00580004	0.00464593	TALDO1/ALDH1A1/ADH5/IDH1/PARK7/TPI1/TKT/HAGH	8
BP	GO:0071322	cellular response to carbohydrate stimulus	14/569	163/18723	0.000465743	0.00609038	0.0048785	PHPT1/MPC2/RAC1/LGALS1/PCK2/CYBA/RAB11B/PCK1/HMGN3/RACK1/UCP2/FIS1/NME1/NME2	14
BP	GO:0072331	signal transduction by p53 class mediator	14/569	163/18723	0.000465743	0.00609038	0.0048785	HNRNPK/PTTG1IP/RPL37/RPS27L/UBB/NOP53/RPL11/DDX5/EIF5A/RPL23/DDIT4/RPL26/RPS20/NUPR1	14
BP	GO:0016051	carbohydrate biosynthetic process	16/569	202/18723	0.000468046	0.00610177	0.00488762	ADIPOQ/RANBP2/DGAT2/SLC25A1/PCK2/GPI/CLTC/ATF4/PCK1/AKT2/PGD/PGK1/RBP4/G6PD/TPI1/GPD1	16
BP	GO:0046689	response to mercury ion	4/569	13/18723	0.000484899	0.00628306	0.00503284	CYTB/UBE2D3/PARK7/ALAD	4
BP	GO:0110096	cellular response to aldehyde	4/569	13/18723	0.000484899	0.00628306	0.00503284	ALDH1A1/ADH5/AIFM1/PARK7	4
BP	GO:0006900	vesicle budding from membrane	8/569	61/18723	0.000494077	0.00638257	0.00511255	TBC1D20/ARFGAP2/SNX3/CHMP4B/TMED9/RAB7A/S100A10/ANXA2	8
BP	GO:0019430	removal of superoxide radicals	5/569	23/18723	0.000544074	0.00694428	0.00556249	PRDX1/SOD1/CD36/SOD2/PRDX2	5
BP	GO:0042026	protein refolding	5/569	23/18723	0.000544074	0.00694428	0.00556249	HSPA5/HSPA9/B2M/HSPA8/ST13	5
BP	GO:0051882	mitochondrial depolarization	5/569	23/18723	0.000544074	0.00694428	0.00556249	TSPO/DCN/RACK1/ATP5IF1/IFI6	5
BP	GO:1904666	regulation of ubiquitin protein ligase activity	5/569	23/18723	0.000544074	0.00694428	0.00556249	RPL37/RPL11/RPL23/SKP1/RPS20	5
BP	GO:0042060	wound healing	26/569	422/18723	0.000553009	0.00703725	0.00563696	CAV1/CD36/PPIA/POSTN/AK3/ACTB/DCN/GNAS/PRDX2/CD151/SERPING1/COL1A1/ANXA1/COL3A1/ANXA6/MCAM/SRSF6/SPARC/TFPI2/ANXA2/RHOA/GPX1/FIBP/ITGB1/HSPB1/ACTG1	26
BP	GO:0001889	liver development	13/569	147/18723	0.000557129	0.00706857	0.00566205	TAF10/HNRNPD/ACAT1/PCK2/CEBPB/CEBPA/ANXA1/PCK1/RPL19/DDX39B/UCP2/ACO2/RPS16	13
BP	GO:2000059	negative regulation of ubiquitin-dependent protein catabolic process	7/569	48/18723	0.000576022	0.00728659	0.00583669	EIF3H/NOP53/RPL11/RPL23/PARK7/UBXN1/HSP90AB1	7
BP	GO:0006739	NADP metabolic process	6/569	35/18723	0.000587684	0.00739025	0.00591972	TALDO1/PGD/IDH1/PGAM1/G6PD/TKT	6
BP	GO:0032435	negative regulation of proteasomal ubiquitin-dependent protein catabolic process	6/569	35/18723	0.000587684	0.00739025	0.00591972	EIF3H/NOP53/RPL11/PARK7/UBXN1/HSP90AB1	6
BP	GO:0014074	response to purine-containing compound	13/569	148/18723	0.000594235	0.00742881	0.0059506	ADIPOQ/SOD1/ITPR2/NDUFS4/APP/HSPA5/COL1A1/HSP90B1/PCK1/SPARC/FOS/GPD1/NME1	13
BP	GO:2001056	positive regulation of cysteine-type endopeptidase activity	13/569	148/18723	0.000594235	0.00742881	0.0059506	CYCS/VCP/GSN/RPS27L/RACK1/AIFM1/NDUFA13/RHOA/ARL6IP5/MTCH1/BCAP31/FIS1/PPARG	13
BP	GO:0001676	long-chain fatty acid metabolic process	11/569	112/18723	0.000608448	0.00758426	0.00607512	PTGDS/AIG1/ACSF2/ACSL1/GPX4/MAPK3/ACSM1/MGLL/HACL1/GPX1/ELOVL6	11
BP	GO:1903321	negative regulation of protein modification by small protein conjugation or removal	10/569	95/18723	0.000618405	0.0076859	0.00615654	CAV1/TSPO/PPIA/RPL37/RPL11/SQSTM1/RPL23/PARK7/UBXN1/RPS20	10
BP	GO:0010632	regulation of epithelial cell migration	20/569	292/18723	0.000647431	0.00802325	0.00642676	ATP5F1B/GLUL/GLIPR2/RGCC/RAC1/RRAS/DCN/GADD45A/CALR/GPI/ANXA1/EMC10/SPARC/RHOB/RHOA/FGFR1/NRP1/HSPB1/ATP5F1A/PPARG	20
BP	GO:0009409	response to cold	7/569	49/18723	0.000654677	0.00806615	0.00646112	LPL/SOD2/PLIN1/FOS/ACADVL/CIDEA/UCP2	7
BP	GO:1901799	negative regulation of proteasomal protein catabolic process	7/569	49/18723	0.000654677	0.00806615	0.00646112	EIF3H/NOP53/RPL11/PARK7/ALAD/UBXN1/HSP90AB1	7
BP	GO:1901857	positive regulation of cellular respiration	4/569	14/18723	0.000662616	0.00811705	0.00650189	VCP/ISCU/PARK7/NUPR1	4
BP	GO:1990173	protein localization to nucleoplasm	4/569	14/18723	0.000662616	0.00811705	0.00650189	TCP1/CCT7/NOP53/CCT3	4
BP	GO:0010288	response to lead ion	5/569	24/18723	0.00067022	0.00818667	0.00655767	APP/CAT/MAP1LC3A/SPARC/ALAD	5
BP	GO:0061008	hepaticobiliary system development	13/569	150/18723	0.000674733	0.00821825	0.00658296	TAF10/HNRNPD/ACAT1/PCK2/CEBPB/CEBPA/ANXA1/PCK1/RPL19/DDX39B/UCP2/ACO2/RPS16	13
BP	GO:1903051	negative regulation of proteolysis involved in cellular protein catabolic process	8/569	64/18723	0.000685851	0.00832406	0.00666772	EIF3H/NOP53/RPL11/RPL23/PARK7/ALAD/UBXN1/HSP90AB1	8
BP	GO:0070670	response to interleukin-4	6/569	36/18723	0.000687326	0.00832406	0.00666772	HSPA5/RPL3/ALAD/RPLP0/HSP90AB1/FASN	6
BP	GO:0032204	regulation of telomere maintenance	9/569	80/18723	0.000706544	0.00853257	0.00683473	HNRNPA2B1/HNRNPU/TCP1/CCT7/HNRNPD/MAPK3/CCT3/HNRNPA1/SMG1	9
BP	GO:0006721	terpenoid metabolic process	10/569	97/18723	0.000729224	0.00875686	0.00701439	DGAT2/FDFT1/DHRS3/RARRES2/PNPLA2/ALDH1A1/ADH5/RBP4/LIPE/SCPEP1	10
BP	GO:1901216	positive regulation of neuron death	10/569	97/18723	0.000729224	0.00875686	0.00701439	PIN1/CTSZ/ATF4/C1QA/FOS/AIFM1/DDIT4/RHOA/FIS1/NUPR1	10
BP	GO:0015909	long-chain fatty acid transport	8/569	65/18723	0.000761669	0.00909523	0.00728544	CD36/ATP5PF/ANXA1/ACSL1/AKT2/FABP4/SLC25A20/PPARG	8
BP	GO:0048524	positive regulation of viral process	8/569	65/18723	0.000761669	0.00909523	0.00728544	CAV2/PPIA/TBC1D20/LGALS1/CHMP2A/RAB7A/PABPC1/P4HB	8
BP	GO:0001523	retinoid metabolic process	9/569	81/18723	0.000773878	0.00918954	0.00736098	DGAT2/DHRS3/RARRES2/PNPLA2/ALDH1A1/ADH5/RBP4/LIPE/SCPEP1	9
BP	GO:0010833	telomere maintenance via telomere lengthening	9/569	81/18723	0.000773878	0.00918954	0.00736098	HNRNPA2B1/HNRNPU/TCP1/CCT7/NHP2/MAPK3/CCT3/HNRNPA1/HSP90AB1	9
BP	GO:0031589	cell-substrate adhesion	23/569	363/18723	0.000777299	0.00920452	0.00737298	CCDC80/COL5A3/CD36/ID1/POSTN/BCAM/CD63/RAC1/LGALS1/RRAS/CALR/COL1A1/COL3A1/ARL2/THY1/S100A10/RHOA/LAMB2/NRP1/ITGB1/ACTN4/ACTG1/P4HB	23
BP	GO:0006469	negative regulation of protein kinase activity	16/569	212/18723	0.000791339	0.00934482	0.00748536	ADIPOQ/CAV1/PPIA/GADD45A/PRKAR1A/CEBPA/PPP1R1B/THY1/RACK1/FABP4/PARK7/CDKN1C/RTRAF/HSPB1/YWHAG/PPARG	16
BP	GO:0001678	cellular glucose homeostasis	14/569	172/18723	0.000795408	0.009364	0.00750072	PHPT1/MPC2/RAC1/LGALS1/PCK2/CYBA/RAB11B/PCK1/HMGN3/RACK1/UCP2/FIS1/NME1/NME2	14
BP	GO:0032570	response to progesterone	6/569	37/18723	0.000799553	0.009364	0.00750072	CAV1/TSPO/TXNIP/GPI/FOS/RAMP2	6
BP	GO:1904358	positive regulation of telomere maintenance via telomere lengthening	6/569	37/18723	0.000799553	0.009364	0.00750072	HNRNPA2B1/TCP1/CCT7/MAPK3/CCT3/HNRNPA1	6
BP	GO:0031579	membrane raft organization	5/569	25/18723	0.00081703	0.00946467	0.00758136	CAV1/CAV2/GSN/S100A10/ANXA2	5
BP	GO:0035336	long-chain fatty-acyl-CoA metabolic process	5/569	25/18723	0.00081703	0.00946467	0.00758136	HACD2/TECR/DGAT2/ACSL1/ELOVL6	5
BP	GO:0071450	cellular response to oxygen radical	5/569	25/18723	0.00081703	0.00946467	0.00758136	PRDX1/SOD1/CD36/SOD2/PRDX2	5
BP	GO:0071451	cellular response to superoxide	5/569	25/18723	0.00081703	0.00946467	0.00758136	PRDX1/SOD1/CD36/SOD2/PRDX2	5
BP	GO:0071496	cellular response to external stimulus	21/569	320/18723	0.000832571	0.00961856	0.00770463	LPL/ALB/GLUL/POSTN/RAC1/HSPA5/GADD45A/COL1A1/CYBA/ATF4/PCK1/MAP1LC3A/PIEZO1/MAPK3/HNRNPA1/GABARAP/FOS/AIFM1/HSPA8/UCP2/ARHGDIA	21
BP	GO:0045600	positive regulation of fat cell differentiation	8/569	66/18723	0.000844084	0.009699	0.00776907	LPL/HNRNPU/RARRES2/CEBPB/CEBPA/AAMDC/PPARG/ADIRF	8
BP	GO:2000573	positive regulation of DNA biosynthetic process	8/569	66/18723	0.000844084	0.009699	0.00776907	RGCC/TCP1/CCT7/MAPK3/DDX39B/CCT3/HNRNPA1/HSP90AB1	8
BP	GO:0016052	carbohydrate catabolic process	13/569	154/18723	0.000863503	0.00989547	0.00792644	OGDH/APP/GPI/ARL2/PGD/ALDOA/PGK1/PGAM1/ENO1/DDIT4/TPI1/GPD1/NUPR1	13
BP	GO:1903828	negative regulation of cellular protein localization	11/569	117/18723	0.000878239	0.0100262	0.00803119	ADIPOQ/OS9/TXN/CD36/DERL2/CLTC/TMEM59/PARK7/GDI1/PPP2R5A/SUMO1	11
BP	GO:0010889	regulation of sequestering of triglyceride	4/569	15/18723	0.00088197	0.0100262	0.00803119	LPL/PNPLA2/CIDEA/PPARG	4
BP	GO:1904874	positive regulation of telomerase RNA localization to Cajal body	4/569	15/18723	0.00088197	0.0100262	0.00803119	TCP1/CCT7/NHP2/CCT3	4
BP	GO:0007584	response to nutrient	14/569	174/18723	0.000890736	0.010099	0.00808944	CYTB/ADIPOQ/LPL/TSPO/POSTN/SOD2/COX4I1/CAT/COL1A1/ACSL1/EEF2/SPARC/ALAD/PPARG	14
BP	GO:0048732	gland development	26/569	436/18723	0.000893278	0.0101009	0.00809101	CAV1/TSPO/SOD1/TAF10/HNRNPD/ACAT1/PCK2/CEBPB/PRDX2/CEBPA/ANXA1/PCK1/AKT2/MAPK3/RPL19/DDX39B/PSAP/GPX1/NRP1/PHB2/UCP2/ACO2/GPAT4/RPS16/FASN/NME1	26
BP	GO:0006913	nucleocytoplasmic transport	20/569	301/18723	0.00094267	0.0105761	0.00847163	HNRNPA2B1/TXN/RANBP2/CD36/TXNIP/PTTG1IP/RBM4/CALR/YWHAE/HSPA9/DDX39B/RPL23/HNRNPA1/PARK7/PHB2/SUMO1/RAN/SMG1/HSP90AB1/HTATIP2	20
BP	GO:0051169	nuclear transport	20/569	301/18723	0.00094267	0.0105761	0.00847163	HNRNPA2B1/TXN/RANBP2/CD36/TXNIP/PTTG1IP/RBM4/CALR/YWHAE/HSPA9/DDX39B/RPL23/HNRNPA1/PARK7/PHB2/SUMO1/RAN/SMG1/HSP90AB1/HTATIP2	20
BP	GO:0032206	positive regulation of telomere maintenance	7/569	52/18723	0.000942743	0.0105761	0.00847163	HNRNPA2B1/TCP1/CCT7/HNRNPD/MAPK3/CCT3/HNRNPA1	7
BP	GO:0006986	response to unfolded protein	12/569	137/18723	0.000977473	0.0109083	0.00873773	OS9/VCP/SERPINH1/HSPA5/DERL2/ATF4/HSPA9/RACK1/STUB1/HSPA8/HSPB1/HSP90AB1	12
BP	GO:0008203	cholesterol metabolic process	12/569	137/18723	0.000977473	0.0109083	0.00873773	SOD1/APP/ACLY/DGAT2/FDFT1/IDI1/CEBPA/ACAA2/CAT/ACADVL/G6PD/LIPE	12
BP	GO:0010634	positive regulation of epithelial cell migration	14/569	176/18723	0.000995515	0.0110806	0.00887578	ATP5F1B/GLIPR2/RAC1/RRAS/CALR/GPI/ANXA1/EMC10/SPARC/RHOB/FGFR1/NRP1/HSPB1/ATP5F1A	14
BP	GO:0061912	selective autophagy	8/569	68/18723	0.00103035	0.0114385	0.00916247	CDC37/TOMM7/SQSTM1/SLC25A4/MAPK3/RAB7A/UFC1/PHB2	8
BP	GO:1903322	positive regulation of protein modification by small protein conjugation or removal	12/569	138/18723	0.00104176	0.0115351	0.0092398	PIN1/CAV1/VCP/PTTG1IP/HSPA5/UBB/UBE2N/NOP53/GABARAP/STUB1/SKP1/RPS2	12
BP	GO:0030433	ubiquitin-dependent ERAD pathway	9/569	85/18723	0.00109748	0.0121207	0.00970886	OS9/CAV1/VCP/HSPA5/CALR/DERL2/HSP90B1/STUB1/BCAP31	9
BP	GO:0007004	telomere maintenance via telomerase	8/569	69/18723	0.00113507	0.0125034	0.0100154	HNRNPU/TCP1/CCT7/NHP2/MAPK3/CCT3/HNRNPA1/HSP90AB1	8
BP	GO:0010466	negative regulation of peptidase activity	18/569	262/18723	0.00114396	0.0125472	0.0100505	APP/SERPINH1/CST3/CSTB/PRDX5/TIMP2/APLP2/SERPING1/GPI/C3/TFPI2/CRYAB/ANXA2/PARK7/UBXN1/GPX1/IFI6/PI16	18
BP	GO:0070365	hepatocyte differentiation	4/569	16/18723	0.00114788	0.0125472	0.0100505	TAF10/PCK2/ANXA1/PCK1	4
BP	GO:1905906	regulation of amyloid fibril formation	4/569	16/18723	0.00114788	0.0125472	0.0100505	APP/PFDN5/CRYAB/PFDN2	4
BP	GO:0010950	positive regulation of endopeptidase activity	14/569	179/18723	0.001172	0.0127781	0.0102355	CYCS/VCP/GSN/RPS27L/RACK1/AIFM1/NDUFA13/PSENEN/RHOA/ARL6IP5/MTCH1/BCAP31/FIS1/PPARG	14
BP	GO:0015908	fatty acid transport	9/569	86/18723	0.00119346	0.0129789	0.0103963	CD36/ATP5PF/ANXA1/ACSL1/AKT2/FABP4/SLC25A20/FIS1/PPARG	9
BP	GO:0010810	regulation of cell-substrate adhesion	16/569	221/18723	0.00122882	0.0133294	0.0106771	CCDC80/CD36/POSTN/RAC1/LGALS1/RRAS/CALR/COL1A1/ARL2/THY1/S100A10/RHOA/NRP1/ACTN4/ACTG1/P4HB	16
BP	GO:0071897	DNA biosynthetic process	14/569	180/18723	0.00123637	0.0133773	0.0107154	HNRNPA2B1/ADIPOQ/VCP/HNRNPU/RGCC/TCP1/CCT7/HNRNPD/NHP2/MAPK3/DDX39B/CCT3/HNRNPA1/HSP90AB1	14
BP	GO:0006403	RNA localization	15/569	201/18723	0.0012769	0.0137809	0.0110387	HNRNPA3/TST/HNRNPA2B1/RANBP2/HNRNPU/TCP1/CCT7/EIF5A/NHP2/DDX39B/CCT3/HNRNPA1/RTRAF/RAN/SMG1	15
BP	GO:0016101	diterpenoid metabolic process	9/569	87/18723	0.0012961	0.0139527	0.0111763	DGAT2/DHRS3/RARRES2/PNPLA2/ALDH1A1/ADH5/RBP4/LIPE/SCPEP1	9
BP	GO:0036294	cellular response to decreased oxygen levels	13/569	161/18723	0.00130023	0.013962	0.0111838	RGCC/GNB1/ACAA2/S100B/NOP53/PCK1/PGK1/AIFM1/ENO1/STUB1/EIF4EBP1/PHB2/P4HB	13
BP	GO:0000423	mitophagy	5/569	28/18723	0.00140199	0.0150168	0.0120287	CDC37/TOMM7/SQSTM1/SLC25A4/PHB2	5
BP	GO:2001234	negative regulation of apoptotic signaling pathway	16/569	224/18723	0.00141392	0.0151067	0.0121007	PPIA/SOD2/VDAC2/TPT1/PTTG1IP/PRDX2/ACAA2/NDUFS3/ENO1/NDUFA13/PARK7/GPX1/IFI6/NRP1/HSPB1/GHITM	16
BP	GO:0010821	regulation of mitochondrion organization	12/569	144/18723	0.00150556	0.0160055	0.0128207	TSPO/DCN/ACAA2/SQSTM1/SLC25A4/ATP5IF1/PARK7/GPX1/FIS1/CHCHD10/PPARG/GHITM	12
BP	GO:0046718	viral entry into host cell	12/569	144/18723	0.00150556	0.0160055	0.0128207	CAV1/CAV2/GSN/LGALS1/LAMP1/CD81/CTSB/SNX3/RPSA/NRP1/ITGB1/P4HB	12
BP	GO:0036503	ERAD pathway	10/569	107/18723	0.00155631	0.0165038	0.0132199	OS9/CAV1/VCP/HSPA5/CALR/DERL2/HSP90B1/STUB1/UBXN1/BCAP31	10
BP	GO:0000413	protein peptidyl-prolyl isomerization	6/569	42/18723	0.00158709	0.0167885	0.0134479	PIN1/RANBP2/PPIA/FKBP8/FKBP4/PPIB	6
BP	GO:0017038	protein import	15/569	206/18723	0.00162969	0.0171794	0.013761	SAMM50/RANBP2/CD36/TXNIP/ROMO1/TOMM7/PTTG1IP/RPL23/AIFM1/HSPA8/PHB2/SUMO1/RAN/HSP90AB1/TIMM50	15
BP	GO:1900024	regulation of substrate adhesion-dependent cell spreading	7/569	57/18723	0.00163531	0.0171794	0.013761	POSTN/RAC1/CALR/S100A10/NRP1/ACTN4/P4HB	7
BP	GO:0042274	ribosomal small subunit biogenesis	8/569	73/18723	0.00164183	0.0171794	0.013761	RPS8/RPS21/RPS27L/RPS5/RPS25/RPSA/RPS6/RPS16	8
BP	GO:0032436	positive regulation of proteasomal ubiquitin-dependent protein catabolic process	9/569	90/18723	0.00164738	0.0171794	0.013761	CAV1/VCP/CEBPA/NOP53/RACK1/GABARAP/STUB1/SUMO1/BCAP31	9
BP	GO:0010458	exit from mitosis	5/569	29/18723	0.00165226	0.0171794	0.013761	RPL24/RGCC/CHMP2A/CHMP4B/PHB2	5
BP	GO:0030970	retrograde protein transport, ER to cytosol	5/569	29/18723	0.00165226	0.0171794	0.013761	OS9/VCP/DERL2/HSP90B1/BCAP31	5
BP	GO:1903513	endoplasmic reticulum to cytosol transport	5/569	29/18723	0.00165226	0.0171794	0.013761	OS9/VCP/DERL2/HSP90B1/BCAP31	5
BP	GO:0008217	regulation of blood pressure	14/569	186/18723	0.00168787	0.017507	0.0140234	ADIPOQ/SOD1/ATP5PF/POSTN/SOD2/RARRES2/CTSZ/CYBA/ADH5/COL1A2/RHOA/SCPEP1/RAMP2/PPARG	14
BP	GO:0060538	skeletal muscle organ development	13/569	166/18723	0.00171371	0.0177319	0.0142035	CAV1/CAV2/MYL6/DCN/FGFRL1/S100B/DDX5/EEF2/FOS/UQCC2/RHOA/GPX1/NUPR1	13
BP	GO:0071560	cellular response to transforming growth factor beta stimulus	17/569	250/18723	0.00173119	0.0178694	0.0143137	PIN1/CAV1/CAV2/COL4A2/ID1/POSTN/HSPA5/COL1A1/COL3A1/COL1A2/FOS/STUB1/CDKN1C/CIDEA/HSP90AB1/CLEC3B/PPARG	17
BP	GO:0016049	cell growth	27/569	482/18723	0.00178737	0.0183729	0.014717	PIN1/APP/POSTN/IGFBP4/BTG1/DERL2/CYBA/EIF4G2/NDUFS3/LAMTOR2/DDX39B/RACK1/LAMTOR1/FHL1/CRYAB/ENO1/G6PD/NDUFA13/GDI1/IGFBP7/RHOA/LAMB2/NRP1/ITGB1/PI16/SMARCA2/HSP90AB1	27
BP	GO:0008380	RNA splicing	25/569	434/18723	0.00179092	0.0183729	0.014717	HNRNPA3/HNRNPA2B1/UBL5/HNRNPK/SAP18/HNRNPU/SNRPG/HNRNPH3/RBM4/TXNL4A/RALY/LUC7L3/PRDX6/PNN/DDX5/HNRNPH1/ACIN1/LUC7L/DDX39B/SRSF6/HNRNPA1/HSPA8/PABPC1/RTRAF/FUS	25
BP	GO:1901568	fatty acid derivative metabolic process	8/569	74/18723	0.0017929	0.0183729	0.014717	HACD2/TECR/DGAT2/SLC25A1/ACAT1/ACSL1/ELOVL6/ACACA	8
BP	GO:0002861	regulation of inflammatory response to antigenic stimulus	6/569	43/18723	0.00179786	0.0183795	0.0147223	CD81/PSMB4/C3/PARK7/KARS1/GPX1	6
BP	GO:0055088	lipid homeostasis	13/569	167/18723	0.00180823	0.0183914	0.0147319	LPL/CAV1/DGAT2/ORMDL3/PNPLA2/CEBPA/RALY/CNBP/LAMTOR1/ACSM1/FABP4/ACACA/PPARG	13
BP	GO:0018208	peptidyl-proline modification	7/569	58/18723	0.00181196	0.0183914	0.0147319	PIN1/RANBP2/PPIA/FKBP8/FKBP4/PPIB/P4HB	7
BP	GO:0043525	positive regulation of neuron apoptotic process	7/569	58/18723	0.00181196	0.0183914	0.0147319	PIN1/CTSZ/ATF4/AIFM1/RHOA/FIS1/NUPR1	7
BP	GO:0009208	pyrimidine ribonucleoside triphosphate metabolic process	4/569	18/18723	0.00183904	0.0184901	0.0148109	AK3/NME4/NME1/NME2	4
BP	GO:0030730	sequestering of triglyceride	4/569	18/18723	0.00183904	0.0184901	0.0148109	LPL/PNPLA2/CIDEA/PPARG	4
BP	GO:1902001	fatty acid transmembrane transport	4/569	18/18723	0.00183904	0.0184901	0.0148109	CD36/ACSL1/AKT2/SLC25A20	4
BP	GO:1904872	regulation of telomerase RNA localization to Cajal body	4/569	18/18723	0.00183904	0.0184901	0.0148109	TCP1/CCT7/NHP2/CCT3	4
BP	GO:0043484	regulation of RNA splicing	12/569	148/18723	0.00190053	0.0190187	0.0152343	HNRNPK/SAP18/HNRNPU/HNRNPH3/RBM4/PRDX6/DDX5/HNRNPH1/SRSF6/HNRNPA1/HSPA8/FUS	12
BP	GO:0051384	response to glucocorticoid	12/569	148/18723	0.00190053	0.0190187	0.0152343	ADIPOQ/HNRNPU/PCK2/ANXA1/S100B/PCK1/SPARC/FOS/DDIT4/IGFBP7/ALAD/RHOA	12
BP	GO:1905954	positive regulation of lipid localization	10/569	110/18723	0.00191626	0.0191312	0.0153244	ADIPOQ/LPL/CAV1/CD36/ACSL1/C3/ANXA2/DBI/CIDEA/PPARG	10
BP	GO:1903579	negative regulation of ATP metabolic process	5/569	30/18723	0.0019338	0.0192612	0.0154286	TSPO/DDIT4/RHOA/FIS1/NUPR1	5
BP	GO:0006278	RNA-dependent DNA biosynthetic process	8/569	75/18723	0.00195474	0.0194244	0.0155593	HNRNPU/TCP1/CCT7/NHP2/MAPK3/CCT3/HNRNPA1/HSP90AB1	8
BP	GO:0043434	response to peptide hormone	24/569	414/18723	0.00201752	0.0200016	0.0160216	CYTB/HADHA/ADIPOQ/LPL/CAV1/CAV2/JUND/CYC1/BTG1/RARRES2/PCK2/CAT/COL1A1/CYBA/ANXA1/PCK1/AKT2/SRSF6/SPARC/YWHAG/UCP2/HADH/PPARG/NME2	24
BP	GO:0033273	response to vitamin	9/569	93/18723	0.00207116	0.0204857	0.0164094	CYTB/TSPO/POSTN/SOD2/CAT/COL1A1/EEF2/SPARC/ALAD	9
BP	GO:2000379	positive regulation of reactive oxygen species metabolic process	8/569	76/18723	0.00212787	0.020998	0.0168197	TSPO/SOD1/CD36/ROMO1/SOD2/GADD45A/CYBA/PARK7	8
BP	GO:0043523	regulation of neuron apoptotic process	15/569	212/18723	0.00215719	0.0212381	0.0170121	PIN1/SOD1/SOD2/CTSZ/CEBPB/GPI/ATF4/AIFM1/G6PD/PARK7/RHOA/NRP1/HSP90AB1/FIS1/NUPR1	15
BP	GO:0000723	telomere maintenance	11/569	131/18723	0.0021978	0.021588	0.0172924	HNRNPA2B1/HNRNPU/TCP1/CCT7/HNRNPD/NHP2/MAPK3/CCT3/HNRNPA1/SMG1/HSP90AB1	11
BP	GO:0071559	response to transforming growth factor beta	17/569	256/18723	0.0022233	0.0216386	0.0173329	PIN1/CAV1/CAV2/COL4A2/ID1/POSTN/HSPA5/COL1A1/COL3A1/COL1A2/FOS/STUB1/CDKN1C/CIDEA/HSP90AB1/CLEC3B/PPARG	17
BP	GO:0048384	retinoic acid receptor signaling pathway	5/569	31/18723	0.00224886	0.0216386	0.0173329	CALR/DHRS3/CNOT1/ACTN4/PPARG	5
BP	GO:0051443	positive regulation of ubiquitin-protein transferase activity	5/569	31/18723	0.00224886	0.0216386	0.0173329	PIN1/UBE2N/STUB1/SKP1/RPS2	5
BP	GO:0044409	entry into host	12/569	151/18723	0.00224944	0.0216386	0.0173329	CAV1/CAV2/GSN/LGALS1/LAMP1/CD81/CTSB/SNX3/RPSA/NRP1/ITGB1/P4HB	12
BP	GO:0071456	cellular response to hypoxia	12/569	151/18723	0.00224944	0.0216386	0.0173329	RGCC/GNB1/ACAA2/S100B/NOP53/PCK1/PGK1/ENO1/STUB1/EIF4EBP1/PHB2/P4HB	12
BP	GO:0006071	glycerol metabolic process	4/569	19/18723	0.002274	0.0216386	0.0173329	DGAT2/PCK2/PCK1/TPI1	4
BP	GO:0033194	response to hydroperoxide	4/569	19/18723	0.002274	0.0216386	0.0173329	MGST1/CD36/GPX3/GPX1	4
BP	GO:0035338	long-chain fatty-acyl-CoA biosynthetic process	4/569	19/18723	0.002274	0.0216386	0.0173329	HACD2/TECR/ACSL1/ELOVL6	4
BP	GO:0045947	negative regulation of translational initiation	4/569	19/18723	0.002274	0.0216386	0.0173329	RBM4/ATF4/EIF3E/EIF4EBP1	4
BP	GO:0090670	RNA localization to Cajal body	4/569	19/18723	0.002274	0.0216386	0.0173329	TCP1/CCT7/NHP2/CCT3	4
BP	GO:0090671	telomerase RNA localization to Cajal body	4/569	19/18723	0.002274	0.0216386	0.0173329	TCP1/CCT7/NHP2/CCT3	4
BP	GO:0090672	telomerase RNA localization	4/569	19/18723	0.002274	0.0216386	0.0173329	TCP1/CCT7/NHP2/CCT3	4
BP	GO:0090685	RNA localization to nucleus	4/569	19/18723	0.002274	0.0216386	0.0173329	TCP1/CCT7/NHP2/CCT3	4
BP	GO:0098780	response to mitochondrial depolarisation	4/569	19/18723	0.002274	0.0216386	0.0173329	CDC37/TOMM7/SQSTM1/ATP5IF1	4
BP	GO:0006110	regulation of glycolytic process	6/569	45/18723	0.00228227	0.0216688	0.0173571	APP/ARL2/PGAM1/DDIT4/GPD1/NUPR1	6
BP	GO:0016125	sterol metabolic process	12/569	152/18723	0.00237675	0.0225157	0.0180355	SOD1/APP/ACLY/DGAT2/FDFT1/IDI1/CEBPA/ACAA2/CAT/ACADVL/G6PD/LIPE	12
BP	GO:0051222	positive regulation of protein transport	19/569	303/18723	0.00242254	0.0228986	0.0183422	PHPT1/UBL5/PPIA/MPC2/GLUL/TOMM7/RAC1/CD81/UBE2D3/PCK2/YWHAE/AKT2/RACK1/RBP4/OAZ1/RAN/HSP90AB1/BCAP31/FIS1	19
BP	GO:1904356	regulation of telomere maintenance via telomere lengthening	7/569	61/18723	0.00243176	0.022935	0.0183713	HNRNPA2B1/HNRNPU/TCP1/CCT7/MAPK3/CCT3/HNRNPA1	7
BP	GO:0031669	cellular response to nutrient levels	15/569	215/18723	0.00246997	0.0232438	0.0186187	LPL/ALB/GLUL/POSTN/HSPA5/COL1A1/ATF4/PCK1/MAP1LC3A/MAPK3/HNRNPA1/GABARAP/AIFM1/HSPA8/UCP2	15
BP	GO:0051051	negative regulation of transport	26/569	470/18723	0.00255524	0.0239934	0.0192191	ADIPOQ/OS9/CAV1/TXN/CD36/ISCU/ATP5PF/CALM2/RAC1/SNX3/DERL2/YWHAE/ANXA1/AKT2/RACK1/RAB7A/CRYAB/PARK7/ERP29/GDI1/ARL6IP5/OAZ1/SUMO1/UCP2/FIS1/HADH	26
BP	GO:0034620	cellular response to unfolded protein	9/569	96/18723	0.00257761	0.0241502	0.0193447	OS9/VCP/HSPA5/DERL2/ATF4/HSPA9/RACK1/STUB1/HSPA8	9
BP	GO:0010039	response to iron ion	5/569	32/18723	0.00259968	0.0243036	0.0194676	MAP1LC3A/C1QA/G6PD/B2M/ALAD	5
BP	GO:0010042	response to manganese ion	4/569	20/18723	0.00277493	0.0258286	0.0206892	TSPO/APP/SOD2/HSPA5	4
BP	GO:0051900	regulation of mitochondrial depolarization	4/569	20/18723	0.00277493	0.0258286	0.0206892	TSPO/DCN/RACK1/IFI6	4
BP	GO:0007519	skeletal muscle tissue development	12/569	155/18723	0.00279433	0.0259526	0.0207885	CAV1/CAV2/MYL6/DCN/S100B/DDX5/EEF2/FOS/UQCC2/RHOA/GPX1/NUPR1	12
BP	GO:0006228	UTP biosynthetic process	3/569	10/18723	0.002856	0.0262962	0.0210637	NME4/NME1/NME2	3
BP	GO:0015911	long-chain fatty acid import across plasma membrane	3/569	10/18723	0.002856	0.0262962	0.0210637	CD36/ACSL1/AKT2	3
BP	GO:0031340	positive regulation of vesicle fusion	3/569	10/18723	0.002856	0.0262962	0.0210637	ANXA1/AKT2/ANXA2	3
BP	GO:1904851	positive regulation of establishment of protein localization to telomere	3/569	10/18723	0.002856	0.0262962	0.0210637	TCP1/CCT7/CCT3	3
BP	GO:0043534	blood vessel endothelial cell migration	13/569	176/18723	0.00286888	0.0263208	0.0210835	ATP5F1B/ID1/RGCC/GADD45A/ANXA1/RHOA/GPX1/FGFR1/NRP1/ITGB1/HSPB1/ATP5F1A/PPARG	13
BP	GO:0042594	response to starvation	14/569	197/18723	0.00287103	0.0263208	0.0210835	ALB/GLUL/HSPA5/ACAT1/PCK2/ATF4/PCK1/MAP1LC3A/MAPK3/HNRNPA1/GABARAP/EIF4EBP1/HSPA8/UCP2	14
BP	GO:0001667	ameboidal-type cell migration	26/569	475/18723	0.00294534	0.0268416	0.0215006	FSTL1/ATP5F1B/GLUL/GLIPR2/ID1/RGCC/RAC1/RRAS/DCN/GADD45A/CALR/GPI/ANXA1/ANXA6/LAMTOR2/EMC10/SPARC/RHOB/RHOA/GPX1/FGFR1/NRP1/ITGB1/HSPB1/ATP5F1A/PPARG	26
BP	GO:0003158	endothelium development	11/569	136/18723	0.00294672	0.0268416	0.0215006	EDF1/COL15A1/FSTL1/ID1/GSTM3/BTG1/RHOB/RHOA/GPX1/NRP1/FASN	11
BP	GO:1900180	regulation of protein localization to nucleus	11/569	136/18723	0.00294672	0.0268416	0.0215006	PIN1/CD36/GLUL/TCP1/CCT7/ORMDL3/CCT3/PARK7/SUMO1/RAN/HSP90AB1	11
BP	GO:0046685	response to arsenic-containing substance	5/569	33/18723	0.00298852	0.0271644	0.0217591	VCP/RBM4/ATF4/HNRNPA1/ALAD	5
BP	GO:0051346	negative regulation of hydrolase activity	22/569	379/18723	0.00299634	0.0271774	0.0217696	APP/SERPINH1/CST3/CSTB/PRDX5/TIMP2/APLP2/SERPING1/GPI/ANXA1/ARL2/PPP1R1B/C3/TFPI2/CRYAB/ATP5IF1/ANXA2/PARK7/UBXN1/GPX1/IFI6/PI16	22
BP	GO:1903533	regulation of protein targeting	8/569	81/18723	0.00318204	0.0287664	0.0230424	UBL5/TOMM7/UBE2D3/AKT2/ATP5IF1/NUCB1/GDI1/FIS1	8
BP	GO:0032527	protein exit from endoplasmic reticulum	6/569	48/18723	0.00318504	0.0287664	0.0230424	OS9/VCP/CD81/DERL2/HSP90B1/BCAP31	6
BP	GO:0050678	regulation of epithelial cell proliferation	22/569	381/18723	0.00319177	0.0287664	0.0230424	CAV1/CAV2/GLUL/ID1/RGCC/VEGFB/CYBA/SRSF6/EMC10/SPARC/ATP5IF1/B2M/GPX1/CDKN1C/FGFR1/NRP1/PHB2/ATP5F1A/PPARG/NUPR1/NME1/NME2	22
BP	GO:0046823	negative regulation of nucleocytoplasmic transport	4/569	21/18723	0.00334644	0.0299198	0.0239663	TXN/CD36/PARK7/SUMO1	4
BP	GO:0150146	cell junction disassembly	4/569	21/18723	0.00334644	0.0299198	0.0239663	C3/C1QB/C1QC/C1QA	4
BP	GO:0006898	receptor-mediated endocytosis	16/569	244/18723	0.00334691	0.0299198	0.0239663	ADIPOQ/CAV1/CAV2/CD36/HNRNPK/CLTA/CD63/RAC1/CD81/CLTB/CLTC/C3/B2M/ANXA2/ITGB1/RAMP2	16
BP	GO:0007599	hemostasis	15/569	222/18723	0.00334782	0.0299198	0.0239663	CAV1/CD36/PPIA/AK3/ACTB/GNAS/PRDX2/SERPING1/GPI/COL3A1/TFPI2/ANXA2/FIBP/HSPB1/ACTG1	15
BP	GO:0031398	positive regulation of protein ubiquitination	10/569	119/18723	0.00341476	0.0301021	0.0241123	PIN1/CAV1/PTTG1IP/HSPA5/UBB/UBE2N/GABARAP/STUB1/SKP1/RPS2	10
BP	GO:0019076	viral release from host cell	5/569	34/18723	0.00341765	0.0301021	0.0241123	CAV2/PPIA/CHMP2A/CHMP4B/RAB7A	5
BP	GO:0032212	positive regulation of telomere maintenance via telomerase	5/569	34/18723	0.00341765	0.0301021	0.0241123	TCP1/CCT7/MAPK3/CCT3/HNRNPA1	5
BP	GO:0034383	low-density lipoprotein particle clearance	5/569	34/18723	0.00341765	0.0301021	0.0241123	ADIPOQ/CD36/HNRNPK/DGAT2/ANXA2	5
BP	GO:0035890	exit from host	5/569	34/18723	0.00341765	0.0301021	0.0241123	CAV2/PPIA/CHMP2A/CHMP4B/RAB7A	5
BP	GO:0035891	exit from host cell	5/569	34/18723	0.00341765	0.0301021	0.0241123	CAV2/PPIA/CHMP2A/CHMP4B/RAB7A	5
BP	GO:0055094	response to lipoprotein particle	5/569	34/18723	0.00341765	0.0301021	0.0241123	LPL/CD36/CD81/ITGB1/PPARG	5
BP	GO:1905897	regulation of response to endoplasmic reticulum stress	8/569	82/18723	0.00343454	0.0301285	0.0241334	CAV1/HSPA5/RACK1/PARK7/ERP29/UBXN1/BCAP31/NUPR1	8
BP	GO:0009314	response to radiation	25/569	456/18723	0.00343989	0.0301285	0.0241334	TXN/APP/JUND/SOD2/HSPA5/RBM4/GADD45A/SDF4/EEF1D/CAT/CYBA/ANXA1/ATF4/COL3A1/PPP1R1B/AKT2/CRYAB/FOS/RHOB/KARS1/ALAD/GPX1/RPL26/ITGB1/ADIRF	25
BP	GO:0035966	response to topologically incorrect protein	12/569	159/18723	0.00344184	0.0301285	0.0241334	OS9/VCP/SERPINH1/HSPA5/DERL2/ATF4/HSPA9/RACK1/STUB1/HSPA8/HSPB1/HSP90AB1	12
BP	GO:0014706	striated muscle tissue development	22/569	384/18723	0.00350494	0.0306179	0.0245255	PIN1/CAV1/CAV2/MYL6/HNRNPU/DCN/CALR/PRKAR1A/S100B/DDX5/DDX39B/EEF2/RBP4/FOS/UQCC2/G6PD/NDUFV2/RHOA/GPX1/ITGB1/PI16/NUPR1	22
BP	GO:0016236	macroautophagy	18/569	291/18723	0.00359354	0.0313079	0.0250782	VCP/CDC37/TOMM7/DCN/CHMP2A/CAPNS1/CHMP4B/MAP1LC3A/SQSTM1/SLC25A4/MAPK3/RAB7A/GABARAP/UFC1/PHB2/RAB1B/SMG1/NUPR1	18
BP	GO:0032388	positive regulation of intracellular transport	14/569	202/18723	0.00359861	0.0313079	0.0250782	UBL5/TBC1D20/TOMM7/CD81/UBE2D3/YWHAE/EHD2/AKT2/ANXA2/OAZ1/RAN/HSP90AB1/BCAP31/FIS1	14
BP	GO:0042326	negative regulation of phosphorylation	22/569	385/18723	0.00361489	0.0313855	0.0251403	ADIPOQ/CAV1/PPIA/FKBP8/HNRNPU/CALM2/GADD45A/PRKAR1A/CEBPA/PPP1R1B/THY1/RACK1/FABP4/DDIT4/PARK7/PPP2R5A/CDKN1C/RTRAF/HSPB1/YWHAG/PPARG/NUPR1	22
BP	GO:0031668	cellular response to extracellular stimulus	16/569	246/18723	0.0036243	0.0314033	0.0251546	LPL/ALB/GLUL/POSTN/HSPA5/COL1A1/ATF4/PCK1/MAP1LC3A/MAPK3/HNRNPA1/GABARAP/FOS/AIFM1/HSPA8/UCP2	16
BP	GO:0048024	regulation of mRNA splicing, via spliceosome	9/569	101/18723	0.00363504	0.0314324	0.0251779	HNRNPK/SAP18/HNRNPU/RBM4/PRDX6/DDX5/SRSF6/HNRNPA1/HSPA8	9
BP	GO:0051899	membrane depolarization	8/569	83/18723	0.00370231	0.0319493	0.0255919	CAV1/TSPO/DCN/RACK1/FHL1/ATP5IF1/PARK7/IFI6	8
BP	GO:0006086	acetyl-CoA biosynthetic process from pyruvate	3/569	11/18723	0.00383891	0.0326001	0.0261133	MPC2/DLD/PDHB	3
BP	GO:0006183	GTP biosynthetic process	3/569	11/18723	0.00383891	0.0326001	0.0261133	NME4/NME1/NME2	3
BP	GO:0033197	response to vitamin E	3/569	11/18723	0.00383891	0.0326001	0.0261133	CAT/COL1A1/ALAD	3
BP	GO:0070203	regulation of establishment of protein localization to telomere	3/569	11/18723	0.00383891	0.0326001	0.0261133	TCP1/CCT7/CCT3	3
BP	GO:1904181	positive regulation of membrane depolarization	3/569	11/18723	0.00383891	0.0326001	0.0261133	TSPO/DCN/RACK1	3
BP	GO:1904869	regulation of protein localization to Cajal body	3/569	11/18723	0.00383891	0.0326001	0.0261133	TCP1/CCT7/CCT3	3
BP	GO:1904871	positive regulation of protein localization to Cajal body	3/569	11/18723	0.00383891	0.0326001	0.0261133	TCP1/CCT7/CCT3	3
BP	GO:1990440	positive regulation of transcription from RNA polymerase II promoter in response to endoplasmic reticulum stress	3/569	11/18723	0.00383891	0.0326001	0.0261133	HSPA5/CEBPB/ATF4	3
BP	GO:0042572	retinol metabolic process	6/569	50/18723	0.00391945	0.0330864	0.0265028	DGAT2/DHRS3/PNPLA2/ALDH1A1/RBP4/LIPE	6
BP	GO:0071709	membrane assembly	6/569	50/18723	0.00391945	0.0330864	0.0265028	CAV1/CAV2/CHMP2A/CHMP4B/S100A10/ANXA2	6
BP	GO:1901570	fatty acid derivative biosynthetic process	6/569	50/18723	0.00391945	0.0330864	0.0265028	HACD2/TECR/SLC25A1/ACSL1/ELOVL6/ACACA	6
BP	GO:1900542	regulation of purine nucleotide metabolic process	8/569	84/18723	0.00398594	0.0333773	0.0267358	VCP/APP/ARL2/PGAM1/ENO1/DDIT4/GPD1/NUPR1	8
BP	GO:0019400	alditol metabolic process	4/569	22/18723	0.00399307	0.0333773	0.0267358	DGAT2/PCK2/PCK1/TPI1	4
BP	GO:0032891	negative regulation of organic acid transport	4/569	22/18723	0.00399307	0.0333773	0.0267358	ATP5PF/AKT2/ARL6IP5/FIS1	4
BP	GO:0055093	response to hyperoxia	4/569	22/18723	0.00399307	0.0333773	0.0267358	CYTB/CAV1/CAT/COL1A1	4
BP	GO:1900120	regulation of receptor binding	4/569	22/18723	0.00399307	0.0333773	0.0267358	ADIPOQ/B2M/ANXA2/NRP1	4
BP	GO:0051100	negative regulation of binding	12/569	162/18723	0.00400286	0.0333937	0.0267489	ADIPOQ/PIN1/CAV1/ID1/ACTB/CTSZ/MAPK3/RACK1/B2M/STUB1/PARK7/SUMO1	12
BP	GO:0050673	epithelial cell proliferation	24/569	437/18723	0.0040178	0.0334529	0.0267963	CAV1/CAV2/GLUL/ID1/RGCC/VEGFB/IGFBP4/CEBPB/CYBA/SRSF6/EMC10/SPARC/ATP5IF1/B2M/GPX1/CDKN1C/FGFR1/NRP1/PHB2/ATP5F1A/PPARG/NUPR1/NME1/NME2	24
BP	GO:0050729	positive regulation of inflammatory response	11/569	142/18723	0.00410307	0.0340962	0.0273117	LPL/APP/CD81/CEBPB/CEBPA/C3/FABP4/CTSC/PARK7/KARS1/NUPR1	11
BP	GO:0061077	chaperone-mediated protein folding	7/569	67/18723	0.00414851	0.0344068	0.0275605	HSPA5/FKBP4/HSPA9/HSPA8/HSPB1/ST13/PPIB	7
BP	GO:0010811	positive regulation of cell-substrate adhesion	10/569	123/18723	0.00432585	0.0357068	0.0286018	CCDC80/CD36/RAC1/RRAS/CALR/ARL2/THY1/S100A10/NRP1/P4HB	10
BP	GO:0021872	forebrain generation of neurons	6/569	51/18723	0.00433039	0.0357068	0.0286018	OGDH/UBB/B2M/RHOA/UQCRQ/NRP1	6
BP	GO:0065002	intracellular protein transmembrane transport	6/569	51/18723	0.00433039	0.0357068	0.0286018	ROMO1/TOMM7/HSPA5/AKT2/AIFM1/TIMM50	6
BP	GO:0071402	cellular response to lipoprotein particle stimulus	5/569	36/18723	0.00440575	0.0362582	0.0290434	LPL/CD36/CD81/ITGB1/PPARG	5
BP	GO:0050792	regulation of viral process	12/569	164/18723	0.00441606	0.0362729	0.0290553	CAV2/GSN/PPIA/TBC1D20/LGALS1/SNX3/CHMP2A/DDX5/RAB7A/BANF1/PABPC1/P4HB	12
BP	GO:0010951	negative regulation of endopeptidase activity	16/569	252/18723	0.00457205	0.037482	0.0300237	APP/SERPINH1/CST3/CSTB/PRDX5/TIMP2/APLP2/SERPING1/GPI/C3/TFPI2/CRYAB/ANXA2/PARK7/GPX1/IFI6	16
BP	GO:0006140	regulation of nucleotide metabolic process	8/569	86/18723	0.00460322	0.0376651	0.0301704	VCP/APP/ARL2/PGAM1/ENO1/DDIT4/GPD1/NUPR1	8
BP	GO:0002573	myeloid leukocyte differentiation	14/569	208/18723	0.00466329	0.0380835	0.0305056	ADIPOQ/APP/CD81/CEBPB/CEBPA/ACIN1/C1QC/FOS/ANXA2/FASN/PPARG/NME1/NME2/PRXL2A	14
BP	GO:0002082	regulation of oxidative phosphorylation	4/569	23/18723	0.00471917	0.0383197	0.0306947	VCP/UQCC2/RHOA/NUPR1	4
BP	GO:0021884	forebrain neuron development	4/569	23/18723	0.00471917	0.0383197	0.0306947	OGDH/UBB/UQCRQ/NRP1	4
BP	GO:0061050	regulation of cell growth involved in cardiac muscle cell development	4/569	23/18723	0.00471917	0.0383197	0.0306947	PIN1/DDX39B/G6PD/PI16	4
BP	GO:0019915	lipid storage	8/569	87/18723	0.00493812	0.0400213	0.0320578	LPL/CAV1/CD36/DGAT2/PNPLA2/C3/CIDEA/PPARG	8
BP	GO:0038063	collagen-activated tyrosine kinase receptor signaling pathway	3/569	12/18723	0.0050039	0.040097	0.0321184	COL4A1/COL4A2/COL1A1	3
BP	GO:0046185	aldehyde catabolic process	3/569	12/18723	0.0050039	0.040097	0.0321184	ADH5/PARK7/HAGH	3
BP	GO:0070202	regulation of establishment of protein localization to chromosome	3/569	12/18723	0.0050039	0.040097	0.0321184	TCP1/CCT7/CCT3	3
BP	GO:1903405	protein localization to nuclear body	3/569	12/18723	0.0050039	0.040097	0.0321184	TCP1/CCT7/CCT3	3
BP	GO:1904816	positive regulation of protein localization to chromosome, telomeric region	3/569	12/18723	0.0050039	0.040097	0.0321184	TCP1/CCT7/CCT3	3
BP	GO:1904867	protein localization to Cajal body	3/569	12/18723	0.0050039	0.040097	0.0321184	TCP1/CCT7/CCT3	3
BP	GO:1901342	regulation of vasculature development	20/569	348/18723	0.00505668	0.0404439	0.0323963	GLUL/COL4A2/ID1/RGCC/VEGFB/RRAS/DCN/GADD45A/BTG1/C3/PGK1/EMC10/SPARC/RHOB/NRP1/ITGB1/RAMP2/HSPB1/HTATIP2/PPARG	20
BP	GO:0032210	regulation of telomere maintenance via telomerase	6/569	53/18723	0.00524639	0.0418044	0.033486	HNRNPU/TCP1/CCT7/MAPK3/CCT3/HNRNPA1	6
BP	GO:0071320	cellular response to cAMP	6/569	53/18723	0.00524639	0.0418044	0.033486	ADIPOQ/ITPR2/APP/HSPA5/PCK1/GPD1	6
BP	GO:2000060	positive regulation of ubiquitin-dependent protein catabolic process	9/569	107/18723	0.00532282	0.0423343	0.0339105	CAV1/VCP/CEBPA/NOP53/RACK1/GABARAP/STUB1/SUMO1/BCAP31	9
BP	GO:0010876	lipid localization	24/569	448/18723	0.00544851	0.0432532	0.0346466	ADIPOQ/LPL/CAV1/TSPO/CD36/ESYT1/ATP5PF/DGAT2/PNPLA2/ANXA1/ACSL1/AKT2/C3/LAMTOR1/NME4/RBP4/FABP4/PSAP/ANXA2/SLC25A20/DBI/CIDEA/FIS1/PPARG	24
BP	GO:0010155	regulation of proton transport	4/569	24/18723	0.00552896	0.0436481	0.0349629	NDUFA4/PARK7/PHB2/ACTN4	4
BP	GO:0031639	plasminogen activation	4/569	24/18723	0.00552896	0.0436481	0.0349629	CTSZ/PGK1/ENO1/CLEC3B	4
BP	GO:1903428	positive regulation of reactive oxygen species biosynthetic process	4/569	24/18723	0.00552896	0.0436481	0.0349629	CD36/SOD2/CYBA/PARK7	4
BP	GO:1903580	positive regulation of ATP metabolic process	5/569	38/18723	0.00558192	0.0439847	0.0352325	VCP/APP/ENO1/GPD1/NUPR1	5
BP	GO:0010212	response to ionizing radiation	11/569	148/18723	0.0055952	0.044008	0.0352512	HSPA5/GADD45A/EEF1D/CYBA/ANXA1/CRYAB/RHOB/KARS1/ALAD/GPX1/RPL26	11
BP	GO:0034446	substrate adhesion-dependent cell spreading	9/569	108/18723	0.00565493	0.0443959	0.0355619	POSTN/RAC1/CALR/S100A10/RHOA/LAMB2/NRP1/ACTN4/P4HB	9
BP	GO:0150116	regulation of cell-substrate junction organization	7/569	71/18723	0.00572018	0.0448256	0.0359061	RAC1/LAMTOR2/THY1/S100A10/RHOA/NRP1/ACTG1	7
BP	GO:0016072	rRNA metabolic process	15/569	236/18723	0.00587369	0.045832	0.0367122	RPL7A/RPS8/RPS21/RPL35/TRIR/RPS25/NOP53/RPL11/NHP2/SBDS/RPL14/RPL27/RPL26/RPS6/RPS16	15
BP	GO:0032368	regulation of lipid transport	11/569	149/18723	0.00588085	0.045832	0.0367122	ADIPOQ/CAV1/TSPO/ATP5PF/ACSL1/AKT2/LAMTOR1/ANXA2/DBI/FIS1/PPARG	11
BP	GO:0051592	response to calcium ion	11/569	149/18723	0.00588085	0.045832	0.0367122	CYTB/CAV1/TXNIP/JUND/CALM2/HSPA5/HNRNPD/SPARC/FOS/GDI1/FUS	11
BP	GO:0035304	regulation of protein dephosphorylation	8/569	90/18723	0.00605539	0.0471061	0.0377328	PIN1/PPIA/CALM2/YWHAE/HSP90B1/PPP1R1B/PPP2R5A/HSP90AB1	8
BP	GO:0060537	muscle tissue development	22/569	403/18723	0.00614402	0.0477085	0.0382153	PIN1/CAV1/CAV2/MYL6/HNRNPU/DCN/CALR/PRKAR1A/S100B/DDX5/DDX39B/EEF2/RBP4/FOS/UQCC2/G6PD/NDUFV2/RHOA/GPX1/ITGB1/PI16/NUPR1	22
BP	GO:0043903	regulation of biological process involved in symbiotic interaction	7/569	72/18723	0.00617455	0.0477715	0.0382658	CAV1/CAV2/GSN/LGALS1/SNX3/CHMP2A/P4HB	7
BP	GO:0071479	cellular response to ionizing radiation	7/569	72/18723	0.00617455	0.0477715	0.0382658	HSPA5/GADD45A/EEF1D/CYBA/CRYAB/RHOB/RPL26	7
BP	GO:0007178	transmembrane receptor protein serine/threonine kinase signaling pathway	20/569	355/18723	0.00626869	0.0483261	0.0387101	PIN1/CAV1/CAV2/FSTL1/FKBP8/ID1/VIM/HSPA5/UBE2D3/COL3A1/DDX5/MAPK3/CHRDL1/COL1A2/FOS/STUB1/CDKN1C/CIDEA/HSP90AB1/PPARG	20
BP	GO:0006414	translational elongation	6/569	55/18723	0.00629679	0.0483261	0.0387101	EEF1D/RPLP1/EIF5A/RACK1/EEF2/EEF1G	6
BP	GO:0044091	membrane biogenesis	6/569	55/18723	0.00629679	0.0483261	0.0387101	CAV1/CAV2/CHMP2A/CHMP4B/S100A10/ANXA2	6
BP	GO:0009650	UV protection	3/569	13/18723	0.00635959	0.0483261	0.0387101	SDF4/CAT/GPX1	3
BP	GO:0010755	regulation of plasminogen activation	3/569	13/18723	0.00635959	0.0483261	0.0387101	CTSZ/ENO1/CLEC3B	3
BP	GO:0016322	neuron remodeling	3/569	13/18723	0.00635959	0.0483261	0.0387101	APP/C3/C1QA	3
BP	GO:0030497	fatty acid elongation	3/569	13/18723	0.00635959	0.0483261	0.0387101	HACD2/TECR/ELOVL6	3
BP	GO:0042761	very long-chain fatty acid biosynthetic process	3/569	13/18723	0.00635959	0.0483261	0.0387101	HACD2/TECR/ELOVL6	3
BP	GO:1904925	positive regulation of autophagy of mitochondrion in response to mitochondrial depolarization	3/569	13/18723	0.00635959	0.0483261	0.0387101	CDC37/TOMM7/ATP5IF1	3
BP	GO:1905907	negative regulation of amyloid fibril formation	3/569	13/18723	0.00635959	0.0483261	0.0387101	PFDN5/CRYAB/PFDN2	3
BP	GO:0009147	pyrimidine nucleoside triphosphate metabolic process	4/569	25/18723	0.00642647	0.0485746	0.0389091	AK3/NME4/NME1/NME2	4
BP	GO:0034389	lipid droplet organization	4/569	25/18723	0.00642647	0.0485746	0.0389091	PPIA/TBC1D20/PNPLA2/CIDEC	4
BP	GO:0046339	diacylglycerol metabolic process	4/569	25/18723	0.00642647	0.0485746	0.0389091	DGAT2/PNPLA2/LIPE/GPAT4	4
CC	GO:0098800	inner mitochondrial membrane protein complex	63/576	147/19550	3.45987e-57	1.86141e-54	1.29654e-54	COX1/ND4/CYTB/NDUFS2/SMDT1/NDUFA6/NDUFB7/SDHC/ATP5MC3/UQCRH/NDUFA4/NDUFA10/SAMM50/NDUFB4/ATP5F1B/NDUFS4/UQCRB/ATP5F1C/ATP5PF/NDUFV3/ATP5PD/NDUFB2/CYC1/ROMO1/ATP5PO/MICOS10/MICOS13/NDUFB5/NDUFA9/COX4I1/NDUFB6/NDUFS6/NDUFB9/ATP5ME/NDUFA7/NDUFV1/NDUFA12/UQCR10/NDUFS8/NDUFS3/NDUFA8/UQCRFS1/ATP5F1D/NDUFS7/HSPA9/NDUFS5/ATP5MC2/NDUFV2/NDUFA13/NDUFA11/UQCRQ/PHB2/NDUFA2/COX5A/UQCRC1/UQCRC2/COX8A/NDUFAB1/A…	63
CC	GO:0098798	mitochondrial protein-containing complex	72/576	268/19550	1.23462e-48	3.32113e-46	2.31329e-46	COX1/ND4/CYTB/NDUFS2/HADHA/SMDT1/NDUFA6/NDUFB7/SDHC/ATP5MC3/UQCRH/NDUFA4/NDUFA10/SAMM50/TOMM5/NDUFB4/ATP5F1B/NDUFS4/UQCRB/ATP5F1C/ATP5PF/NDUFV3/ATP5PD/NDUFB2/CYC1/ROMO1/MRPS6/ATP5PO/TOMM7/MICOS10/MICOS13/HSD17B10/NDUFB5/NDUFA9/COX4I1/NDUFB6/MRPL52/NDUFS6/NDUFB9/ATP5ME/NDUFA7/NDUFV1/NDUFA12/UQCR10/SLC25A4/NDUFS8/NDUFS3/NDUFA8/UQCRFS1/ATP5F1D/NDUFS7/HSPA9/NDUFS5/MRPL37/ATP5MC2/NDUFV2/NDUFA13/NDUFA1…	72
CC	GO:0098803	respiratory chain complex	46/576	90/19550	1.99144e-46	3.57131e-44	2.48755e-44	COX1/COX3/ND4/CYTB/NDUFS2/NDUFA6/NDUFB7/SDHC/UQCRH/NDUFA4/NDUFA10/NDUFB4/NDUFS4/UQCRB/NDUFV3/NDUFB2/CYC1/NDUFB5/NDUFA9/COX4I1/NDUFB6/NDUFS6/NDUFB9/NDUFA7/NDUFV1/NDUFA12/UQCR10/NDUFS8/NDUFS3/NDUFA8/UQCRFS1/NDUFS7/NDUFS5/COX6B1/NDUFV2/NDUFA13/NDUFA11/UQCRQ/NDUFA2/COX5A/UQCRC1/UQCRC2/COX8A/NDUFAB1/NDUFC2/NDUFB10	46
CC	GO:0070469	respirasome	47/576	100/19550	3.53405e-45	4.7533e-43	3.31085e-43	COX1/COX3/ND4/CYTB/NDUFS2/NDUFA6/NDUFB7/SDHC/CYCS/UQCRH/NDUFA4/NDUFA10/NDUFB4/NDUFS4/UQCRB/NDUFV3/NDUFB2/CYC1/NDUFB5/NDUFA9/COX4I1/NDUFB6/NDUFS6/NDUFB9/NDUFA7/NDUFV1/NDUFA12/UQCR10/NDUFS8/NDUFS3/NDUFA8/UQCRFS1/NDUFS7/NDUFS5/COX6B1/NDUFV2/NDUFA13/NDUFA11/UQCRQ/NDUFA2/COX5A/UQCRC1/UQCRC2/COX8A/NDUFAB1/NDUFC2/NDUFB10	47
CC	GO:0022626	cytosolic ribosome	47/576	102/19550	1.16147e-44	1.24974e-42	8.70493e-43	RPS27A/RPL24/RPL7A/RPS8/RPL8/UBA52/RPL28/RPS21/RPL18A/RPL37/RPL4/RPL35/RPL36/RPS27L/RPS11/RPS5/RPL17/RPL31/RPL3/RPS18/RPS25/RPL11/RPLP1/RPL19/RPL18/RPL23/RPSA/RPL14/RPS10/RPL13/RPL36AL/RPLP0/RPL27/RPL10/RPL27A/RPS9/RPL26/RPS6/RPL22/RPL9/RPL30/RPS16/RPL37A/RPS20/RPL32/RPL29/RPS2	47
CC	GO:0005746	mitochondrial respirasome	44/576	89/19550	1.32995e-43	1.19252e-41	8.30635e-42	COX1/ND4/CYTB/NDUFS2/NDUFA6/NDUFB7/SDHC/UQCRH/NDUFA4/NDUFA10/NDUFB4/NDUFS4/UQCRB/NDUFV3/NDUFB2/CYC1/NDUFB5/NDUFA9/COX4I1/NDUFB6/NDUFS6/NDUFB9/NDUFA7/NDUFV1/NDUFA12/UQCR10/NDUFS8/NDUFS3/NDUFA8/UQCRFS1/NDUFS7/NDUFS5/NDUFV2/NDUFA13/NDUFA11/UQCRQ/NDUFA2/COX5A/UQCRC1/UQCRC2/COX8A/NDUFAB1/NDUFC2/NDUFB10	44
CC	GO:1990204	oxidoreductase complex	47/576	112/19550	2.80364e-42	2.15479e-40	1.50089e-40	COX1/ND4/CYTB/NDUFS2/NDUFA6/NDUFB7/SDHC/UQCRH/NDUFA4/NDUFA10/NDUFB4/OGDH/NDUFS4/UQCRB/NDUFV3/NDUFB2/CYC1/NDUFB5/NDUFA9/NDUFB6/NDUFS6/NDUFB9/NDUFA7/CYBA/DLD/NDUFV1/NDUFA12/UQCR10/NDUFS8/NDUFS3/NDUFA8/UQCRFS1/NDUFS7/NDUFS5/NDUFV2/NDUFA13/NDUFA11/UQCRQ/NDUFA2/GPD1/UQCRC1/UQCRC2/NDUFAB1/NDUFC2/P4HB/PDHB/NDUFB10	47
CC	GO:0005743	mitochondrial inner membrane	85/576	495/19550	7.21584e-41	4.85265e-39	3.38005e-39	COX1/COX3/ND4/CYTB/NDUFS2/HADHA/SMDT1/NDUFA6/HADHB/NDUFB7/SDHC/CYCS/ATP5MC3/UQCRH/NDUFA4/NDUFA10/SAMM50/NDUFB4/ATP5F1B/MPC2/NDUFS4/UQCRB/ATP5F1C/ATP5PF/NDUFV3/ATP5PD/NDUFB2/CYC1/ROMO1/MRPS6/ATP5PO/SLC25A1/MICOS10/MICOS13/NDUFB5/NDUFA9/COX4I1/NDUFB6/MRPL52/NDUFS6/SLC25A3/NDUFB9/ATP5ME/NDUFA7/NDUFV1/NDUFA12/UQCR10/SLC25A4/NDUFS8/NDUFS3/NDUFA8/UQCRFS1/ATP5F1D/NDUFS7/HSPA9/ETFDH/NME4/NDUFS5/MRPL37/UQ…	85
CC	GO:0044391	ribosomal subunit	51/576	180/19550	7.63996e-36	4.567e-34	3.18108e-34	RPS27A/RPL24/RPL7A/RPS8/RPL8/UBA52/RPL28/MRPS6/RPS21/RPL18A/RPL37/RPL4/RPL35/RPL36/RPS27L/RPS11/RPS5/MRPL52/RPL17/RPL31/RPL3/RPS18/RPS25/RPL11/RPLP1/RPL19/RACK1/RPL18/RPL23/RPSA/MRPL37/RPL14/RPS10/RPL13/RPL36AL/RPLP0/RPL27/RPL10/RPL27A/RPS9/RPL26/RPS6/RPL22/RPL9/RPL30/RPS16/RPL37A/RPS20/RPL32/RPL29/RPS2	51
CC	GO:0005747	mitochondrial respiratory chain complex I	30/576	48/19550	2.53254e-34	1.13542e-32	7.90864e-33	ND4/NDUFS2/NDUFA6/NDUFB7/NDUFA4/NDUFA10/NDUFB4/NDUFS4/NDUFV3/NDUFB2/NDUFB5/NDUFA9/NDUFB6/NDUFS6/NDUFB9/NDUFA7/NDUFV1/NDUFA12/NDUFS8/NDUFS3/NDUFA8/NDUFS7/NDUFS5/NDUFV2/NDUFA13/NDUFA11/NDUFA2/NDUFAB1/NDUFC2/NDUFB10	30
CC	GO:0030964	NADH dehydrogenase complex	30/576	48/19550	2.53254e-34	1.13542e-32	7.90864e-33	ND4/NDUFS2/NDUFA6/NDUFB7/NDUFA4/NDUFA10/NDUFB4/NDUFS4/NDUFV3/NDUFB2/NDUFB5/NDUFA9/NDUFB6/NDUFS6/NDUFB9/NDUFA7/NDUFV1/NDUFA12/NDUFS8/NDUFS3/NDUFA8/NDUFS7/NDUFS5/NDUFV2/NDUFA13/NDUFA11/NDUFA2/NDUFAB1/NDUFC2/NDUFB10	30
CC	GO:0045271	respiratory chain complex I	30/576	48/19550	2.53254e-34	1.13542e-32	7.90864e-33	ND4/NDUFS2/NDUFA6/NDUFB7/NDUFA4/NDUFA10/NDUFB4/NDUFS4/NDUFV3/NDUFB2/NDUFB5/NDUFA9/NDUFB6/NDUFS6/NDUFB9/NDUFA7/NDUFV1/NDUFA12/NDUFS8/NDUFS3/NDUFA8/NDUFS7/NDUFS5/NDUFV2/NDUFA13/NDUFA11/NDUFA2/NDUFAB1/NDUFC2/NDUFB10	30
CC	GO:0022625	cytosolic large ribosomal subunit	32/576	58/19550	4.81691e-34	1.99346e-32	1.38852e-32	RPL24/RPL7A/RPL8/UBA52/RPL28/RPL18A/RPL37/RPL4/RPL35/RPL36/RPL17/RPL31/RPL3/RPL11/RPLP1/RPL19/RPL18/RPL23/RPL14/RPL13/RPL36AL/RPLP0/RPL27/RPL10/RPL27A/RPL26/RPL22/RPL9/RPL30/RPL37A/RPL32/RPL29	32
CC	GO:0005840	ribosome	54/576	240/19550	2.88333e-32	1.10802e-30	7.71779e-31	RPS27A/RPL24/RPL7A/RPS8/RPL8/UBA52/RPL28/MRPS6/RPS21/RPL18A/RPL37/RPL4/RPL35/RPL36/RPS27L/RPS11/RPS5/MRPL52/EIF3H/RPL17/RPL31/RPL3/RPS18/RPS25/NDUFA7/RPL11/RPLP1/RPL19/RACK1/EEF2/RPL18/RPL23/RPSA/MRPL37/RPL14/RPS10/RPL13/RPL36AL/RPLP0/RPL27/RPL10/RPL27A/RPS9/RPL26/RPS6/RPL22/RPL9/RPL30/RPS16/RPL37A/RPS20/RPL32/RPL29/RPS2	54
CC	GO:0005925	focal adhesion	69/576	418/19550	4.60831e-32	1.65285e-30	1.15127e-30	CAV1/CAV2/RPL7A/RPS8/GSN/PPIA/RPL8/HNRNPK/MARCKS/ARPC5/VIM/RAC1/CD81/HSPA5/RPL4/ACTB/RPS11/RRAS/PDIA3/CALR/RPS5/CD151/YWHAE/CAT/RPL31/RPL3/RPS18/HSP90B1/CYBA/ANXA1/CLTC/ARL2/RPLP1/ANXA6/MCAM/MAPK3/RPL19/THY1/HSPA9/RPL18/RPL23/FHL1/RHOB/RPS10/B2M/PCBP2/HSPA8/RHOA/CFL1/RPLP0/RPL27/RPS9/PABPC1/ARPC1B/NRP1/ITGB1/REXO2/RPL22/ACTN4/RPL9/HSPB1/YWHAG/RPL30/PPIB/RPS16/ACTG1/P4HB/RPL37A/RPS2	69
CC	GO:0030055	cell-substrate junction	69/576	425/19550	1.33674e-31	4.49478e-30	3.13078e-30	CAV1/CAV2/RPL7A/RPS8/GSN/PPIA/RPL8/HNRNPK/MARCKS/ARPC5/VIM/RAC1/CD81/HSPA5/RPL4/ACTB/RPS11/RRAS/PDIA3/CALR/RPS5/CD151/YWHAE/CAT/RPL31/RPL3/RPS18/HSP90B1/CYBA/ANXA1/CLTC/ARL2/RPLP1/ANXA6/MCAM/MAPK3/RPL19/THY1/HSPA9/RPL18/RPL23/FHL1/RHOB/RPS10/B2M/PCBP2/HSPA8/RHOA/CFL1/RPLP0/RPL27/RPS9/PABPC1/ARPC1B/NRP1/ITGB1/REXO2/RPL22/ACTN4/RPL9/HSPB1/YWHAG/RPL30/PPIB/RPS16/ACTG1/P4HB/RPL37A/RPS2	69
CC	GO:0015934	large ribosomal subunit	34/576	113/19550	3.34075e-25	1.05725e-23	7.36413e-24	RPL24/RPL7A/RPL8/UBA52/RPL28/RPL18A/RPL37/RPL4/RPL35/RPL36/MRPL52/RPL17/RPL31/RPL3/RPL11/RPLP1/RPL19/RPL18/RPL23/MRPL37/RPL14/RPL13/RPL36AL/RPLP0/RPL27/RPL10/RPL27A/RPL26/RPL22/RPL9/RPL30/RPL37A/RPL32/RPL29	34
CC	GO:0005759	mitochondrial matrix	61/576	480/19550	3.30078e-22	9.86566e-21	6.8718e-21	NDUFS2/HADHA/SMDT1/TST/HADHB/NDUFA10/SOD1/ATP5F1B/SUCLG1/OGDH/ATP5F1C/ISCU/MRPS6/DECR1/SOD2/FH/VDAC2/AK3/IDH3B/PRDX5/HSD17B10/NDUFA9/ECHS1/MRPL52/ACAT1/PCK2/ACAA2/NDUFA7/ACSF2/DLD/ARL2/ACSS2/NDUFS8/NDUFS3/GLYAT/ATP5F1D/NDUFS7/PCCB/HSPA9/ETFDH/ACSM1/NME4/MRPL37/UQCC2/ACADVL/PARK7/KARS1/ETFA/ALDH2/GPX1/ETFB/ACADS/REXO2/MDH2/IDH3G/ACO2/NDUFAB1/ATP5F1A/PDHB/HADH/HAGH	61
CC	GO:0062023	collagen-containing extracellular matrix	47/576	425/19550	5.84207e-15	1.65423e-13	1.15223e-13	ADIPOQ/CCDC80/S100A4/COL5A3/COL15A1/MGP/COL4A1/COL4A2/POSTN/SERPINH1/BCAM/CSTB/LGALS1/DPT/CTSF/CTSB/MFAP5/COL6A2/LUM/DCN/CALR/RARRES2/CTSZ/TINAGL1/CD151/TIMP2/SERPING1/COL1A1/COL5A2/HSP90B1/ANXA1/COL3A1/ANXA6/C1QB/C1QC/C1QA/SPARC/PCOLCE/COL1A2/CTSC/S100A10/PSAP/ANXA2/IGFBP7/LAMB2/BGN/CLEC3B	47
CC	GO:1902495	transmembrane transporter complex	43/576	366/19550	1.03757e-14	2.79107e-13	1.94409e-13	COX1/ND4/CYTB/NDUFS2/SMDT1/NDUFA6/NDUFB7/UQCRH/NDUFA4/NDUFA10/NDUFB4/NDUFS4/UQCRB/CALM2/NDUFV3/NDUFB2/CYC1/NDUFB5/NDUFA9/NDUFB6/NDUFS6/NDUFB9/NDUFA7/NDUFV1/NDUFA12/UQCR10/NDUFS8/NDUFS3/NDUFA8/UQCRFS1/FXYD1/NDUFS7/NDUFS5/NDUFV2/NDUFA13/NDUFA11/UQCRQ/NDUFA2/UQCRC1/UQCRC2/NDUFAB1/NDUFC2/NDUFB10	43
CC	GO:0022627	cytosolic small ribosomal subunit	16/576	42/19550	2.15061e-14	5.15562e-13	3.59108e-13	RPS27A/RPS8/UBA52/RPS21/RPS27L/RPS11/RPS5/RPS18/RPS25/RPSA/RPS10/RPS9/RPS6/RPS16/RPS20/RPS2	16
CC	GO:0070069	cytochrome complex	16/576	42/19550	2.15061e-14	5.15562e-13	3.59108e-13	COX1/COX3/CYTB/UQCRH/NDUFA4/UQCRB/CYC1/COX4I1/UQCR10/UQCRFS1/COX6B1/UQCRQ/COX5A/UQCRC1/UQCRC2/COX8A	16
CC	GO:1904813	ficolin-1-rich granule lumen	25/576	124/19550	2.20407e-14	5.15562e-13	3.59108e-13	VCP/GSN/PPIA/ACLY/ARPC5/CST3/CSTB/CTSB/PSMB7/CTSZ/TIMP2/CAT/GPI/PSMC3/ALDOA/EEF2/IDH1/PGAM1/FTH1/HSPA8/ALAD/PDAP1/HSP90AB1/NME2/PSMB1	25
CC	GO:1990351	transporter complex	43/576	381/19550	4.30092e-14	9.64122e-13	6.71547e-13	COX1/ND4/CYTB/NDUFS2/SMDT1/NDUFA6/NDUFB7/UQCRH/NDUFA4/NDUFA10/NDUFB4/NDUFS4/UQCRB/CALM2/NDUFV3/NDUFB2/CYC1/NDUFB5/NDUFA9/NDUFB6/NDUFS6/NDUFB9/NDUFA7/NDUFV1/NDUFA12/UQCR10/NDUFS8/NDUFS3/NDUFA8/UQCRFS1/FXYD1/NDUFS7/NDUFS5/NDUFV2/NDUFA13/NDUFA11/UQCRQ/NDUFA2/UQCRC1/UQCRC2/NDUFAB1/NDUFC2/NDUFB10	43
CC	GO:0042470	melanosome	23/576	109/19550	8.72687e-14	1.80579e-12	1.2578e-12	PRDX1/CD63/RAC1/LAMP1/HSPA5/CTSB/PDIA3/PDIA6/YWHAE/HSP90B1/CLTC/ANXA6/RAB7A/ANXA2/ERP29/HSPA8/ITGB1/RAN/HSP90AB1/PPIB/P4HB/FASN/RAB2A	23
CC	GO:0048770	pigment granule	23/576	109/19550	8.72687e-14	1.80579e-12	1.2578e-12	PRDX1/CD63/RAC1/LAMP1/HSPA5/CTSB/PDIA3/PDIA6/YWHAE/HSP90B1/CLTC/ANXA6/RAB7A/ANXA2/ERP29/HSPA8/ITGB1/RAN/HSP90AB1/PPIB/P4HB/FASN/RAB2A	23
CC	GO:0042788	polysomal ribosome	14/576	32/19550	9.19456e-14	1.8321e-12	1.27613e-12	RPL24/RPL7A/RPL8/RPS21/RPL18A/RPL36/EIF3H/RPL31/RPL11/RPL19/EEF2/RPL18/RPL30/RPL32	14
CC	GO:0005788	endoplasmic reticulum lumen	38/576	313/19550	1.36699e-13	2.62658e-12	1.82951e-12	OS9/COL5A3/COL15A1/FSTL1/ALB/COL4A1/COL4A2/APP/SERPINH1/CST3/LGALS1/HSPA5/IGFBP4/COL6A2/PDIA3/PDIA6/CALR/CTSZ/PNPLA2/APLP2/SERPING1/COL1A1/COL5A2/HSP90B1/COL3A1/MAPK3/CHRDL1/C3/COL1A2/CTSC/B2M/NUCB1/ERP29/IGFBP7/LAMB2/DBI/PPIB/P4HB	38
CC	GO:0101002	ficolin-1-rich granule	29/576	185/19550	1.73485e-13	3.21845e-12	2.24177e-12	VCP/GSN/PPIA/ACLY/ARPC5/CST3/CSTB/RAC1/LAMP1/CTSB/PSMB7/CTSZ/TIMP2/CAT/GPI/PSMC3/ALDOA/EEF2/IDH1/LAMTOR1/PGAM1/FTH1/HSPA8/ALAD/RHOA/PDAP1/HSP90AB1/NME2/PSMB1	29
CC	GO:0005844	polysome	18/576	66/19550	3.96191e-13	6.90813e-12	4.81177e-12	RPL24/RPL7A/RPL8/VIM/RPS21/RPL18A/RPL36/CALR/EIF3H/RPL31/RPL11/RPL19/EEF2/RPL18/RPS6/FUS/RPL30/RPL32	18
CC	GO:0005750	mitochondrial respiratory chain complex III	10/576	14/19550	4.10893e-13	6.90813e-12	4.81177e-12	COX1/CYTB/UQCRH/UQCRB/CYC1/UQCR10/UQCRFS1/UQCRQ/UQCRC1/UQCRC2	10
CC	GO:0045275	respiratory chain complex III	10/576	14/19550	4.10893e-13	6.90813e-12	4.81177e-12	COX1/CYTB/UQCRH/UQCRB/CYC1/UQCR10/UQCRFS1/UQCRQ/UQCRC1/UQCRC2	10
CC	GO:0015935	small ribosomal subunit	18/576	71/19550	1.56747e-12	2.55546e-11	1.77997e-11	RPS27A/RPS8/UBA52/MRPS6/RPS21/RPS27L/RPS11/RPS5/RPS18/RPS25/RACK1/RPSA/RPS10/RPS9/RPS6/RPS16/RPS20/RPS2	18
CC	GO:0034774	secretory granule lumen	35/576	322/19550	3.09177e-11	4.89227e-10	3.40765e-10	VCP/ALB/GSN/PPIA/APP/ACLY/ARPC5/CSTB/VEGFB/PSMB7/RARRES2/CTSZ/TIMP2/CAT/SERPING1/GPI/PSMC3/PRDX6/ALDOA/EEF2/C3/IDH1/PGAM1/SPARC/CTSC/B2M/ANXA2/HSPA8/ALAD/TUBB4B/ACTN4/HSP90AB1/CLEC3B/NME2/PSMB1	35
CC	GO:0060205	cytoplasmic vesicle lumen	35/576	325/19550	4.0116e-11	6.16641e-10	4.29513e-10	VCP/ALB/GSN/PPIA/APP/ACLY/ARPC5/CSTB/VEGFB/PSMB7/RARRES2/CTSZ/TIMP2/CAT/SERPING1/GPI/PSMC3/PRDX6/ALDOA/EEF2/C3/IDH1/PGAM1/SPARC/CTSC/B2M/ANXA2/HSPA8/ALAD/TUBB4B/ACTN4/HSP90AB1/CLEC3B/NME2/PSMB1	35
CC	GO:0031983	vesicle lumen	35/576	327/19550	4.76342e-11	7.11866e-10	4.95841e-10	VCP/ALB/GSN/PPIA/APP/ACLY/ARPC5/CSTB/VEGFB/PSMB7/RARRES2/CTSZ/TIMP2/CAT/SERPING1/GPI/PSMC3/PRDX6/ALDOA/EEF2/C3/IDH1/PGAM1/SPARC/CTSC/B2M/ANXA2/HSPA8/ALAD/TUBB4B/ACTN4/HSP90AB1/CLEC3B/NME2/PSMB1	35
CC	GO:0005753	mitochondrial proton-transporting ATP synthase complex	10/576	21/19550	1.20143e-10	1.74694e-09	1.21681e-09	ATP5MC3/ATP5F1B/ATP5F1C/ATP5PF/ATP5PD/ATP5PO/ATP5ME/ATP5F1D/ATP5MC2/ATP5F1A	10
CC	GO:0045259	proton-transporting ATP synthase complex	10/576	22/19550	2.14473e-10	3.03649e-09	2.11503e-09	ATP5MC3/ATP5F1B/ATP5F1C/ATP5PF/ATP5PD/ATP5PO/ATP5ME/ATP5F1D/ATP5MC2/ATP5F1A	10
CC	GO:0000502	proteasome complex	13/576	60/19550	1.59945e-08	2.20642e-07	1.53685e-07	VCP/PSMA7/PSMB7/PSMC3/PSMD4/PSMB4/PSMD8/PSMC1/PSMB3/PSMA4/PSMA3/HSPB1/PSMB1	13
CC	GO:0031970	organelle envelope lumen	16/576	96/19550	1.96163e-08	2.63839e-07	1.83773e-07	NDUFB7/CYCS/SOD1/TXNIP/APP/CAT/ARL2/NDUFA8/NME4/NDUFS5/UQCC2/AK2/AIFM1/PARK7/REXO2/CHCHD10	16
CC	GO:0140534	endoplasmic reticulum protein-containing complex	18/576	125/19550	2.76104e-08	3.62303e-07	2.52357e-07	OS9/VCP/EMC4/HSPA5/PDIA3/PDIA6/CALR/ORMDL3/DERL2/HSP90B1/EMC10/B2M/UBXN1/ELOVL6/DDOST/SSR4/PPIB/P4HB	18
CC	GO:0005758	mitochondrial intermembrane space	15/576	86/19550	2.88585e-08	3.69664e-07	2.57485e-07	NDUFB7/CYCS/SOD1/TXNIP/CAT/ARL2/NDUFA8/NME4/NDUFS5/UQCC2/AK2/AIFM1/PARK7/REXO2/CHCHD10	15
CC	GO:0005581	collagen trimer	15/576	87/19550	3.39368e-08	4.24605e-07	2.95753e-07	ADIPOQ/COL5A3/COL15A1/COL4A1/COL4A2/COL6A2/LUM/DCN/COL1A1/COL5A2/COL3A1/C1QB/C1QC/C1QA/COL1A2	15
CC	GO:1905369	endopeptidase complex	13/576	66/19550	5.38407e-08	6.58325e-07	4.58547e-07	VCP/PSMA7/PSMB7/PSMC3/PSMD4/PSMB4/PSMD8/PSMC1/PSMB3/PSMA4/PSMA3/HSPB1/PSMB1	13
CC	GO:0045277	respiratory chain complex IV	9/576	28/19550	6.58261e-08	7.86988e-07	5.48166e-07	COX1/COX3/NDUFA4/COX4I1/UQCRFS1/COX6B1/COX5A/UQCRC2/COX8A	9
CC	GO:0098644	complex of collagen trimers	8/576	21/19550	7.84594e-08	9.17634e-07	6.39166e-07	COL5A3/COL4A1/COL4A2/LUM/COL1A1/COL5A2/COL3A1/COL1A2	8
CC	GO:0031301	integral component of organelle membrane	32/576	387/19550	1.67236e-07	1.91432e-06	1.33339e-06	CYTB/HACD2/SMDT1/TECR/SAMM50/MPC2/TBC1D20/EMC4/FKBP8/ESYT1/DGAT2/LAMP1/MICOS10/HSPA5/MICOS13/PDIA3/ITM2B/CALR/DERL2/SLC25A3/WDR83OS/SLC25A4/HSPA9/ETFDH/EMC10/B2M/ELOVL6/SCD/BCAP31/FIS1/CHCHD10/GHITM	32
CC	GO:0005741	mitochondrial outer membrane	22/576	205/19550	1.85884e-07	2.08346e-06	1.4512e-06	HADHB/ATP5MC3/RPS27A/TSPO/SAMM50/MGST1/TOMM5/UBA52/TOMM7/VDAC2/MICOS10/MICOS13/MTARC2/UBB/ACSL1/HSPA9/CYB5A/ATP5MC2/PHB2/MTCH1/FIS1/NME1	22
CC	GO:0016282	eukaryotic 43S preinitiation complex	7/576	17/19550	2.79573e-07	3.0696e-06	2.13809e-06	EIF3G/EIF1/EIF3M/EIF3H/EIF3E/EIF3F/EIF3K	7
CC	GO:0031300	intrinsic component of organelle membrane	33/576	417/19550	2.95543e-07	3.18004e-06	2.21501e-06	CYTB/HACD2/SMDT1/TECR/SAMM50/MPC2/TBC1D20/EMC4/FKBP8/ESYT1/DGAT2/LAMP1/MICOS10/HSPA5/MICOS13/PDIA3/ITM2B/CALR/DERL2/SLC25A3/WDR83OS/RAB11B/SLC25A4/HSPA9/ETFDH/EMC10/B2M/ELOVL6/SCD/BCAP31/FIS1/CHCHD10/GHITM	33
CC	GO:0070993	translation preinitiation complex	7/576	18/19550	4.45873e-07	4.70352e-06	3.27617e-06	EIF3G/EIF1/EIF3M/EIF3H/EIF3E/EIF3F/EIF3K	7
CC	GO:0000276	mitochondrial proton-transporting ATP synthase complex, coupling factor F(o)	6/576	12/19550	5.06323e-07	5.04448e-06	3.51366e-06	ATP5MC3/ATP5PF/ATP5PD/ATP5PO/ATP5ME/ATP5MC2	6
CC	GO:0005583	fibrillar collagen trimer	6/576	12/19550	5.06323e-07	5.04448e-06	3.51366e-06	COL5A3/LUM/COL1A1/COL5A2/COL3A1/COL1A2	6
CC	GO:0098643	banded collagen fibril	6/576	12/19550	5.06323e-07	5.04448e-06	3.51366e-06	COL5A3/LUM/COL1A1/COL5A2/COL3A1/COL1A2	6
CC	GO:0031304	intrinsic component of mitochondrial inner membrane	11/576	56/19550	5.90497e-07	5.67299e-06	3.95145e-06	CYTB/SMDT1/SAMM50/MPC2/MICOS10/MICOS13/SLC25A3/HSPA9/ETFDH/CHCHD10/GHITM	11
CC	GO:0031305	integral component of mitochondrial inner membrane	11/576	56/19550	5.90497e-07	5.67299e-06	3.95145e-06	CYTB/SMDT1/SAMM50/MPC2/MICOS10/MICOS13/SLC25A3/HSPA9/ETFDH/CHCHD10/GHITM	11
CC	GO:0005751	mitochondrial respiratory chain complex IV	7/576	20/19550	1.0317e-06	9.56993e-06	6.66581e-06	COX1/NDUFA4/COX4I1/UQCRFS1/COX5A/UQCRC2/COX8A	7
CC	GO:0005839	proteasome core complex	7/576	20/19550	1.0317e-06	9.56993e-06	6.66581e-06	PSMA7/PSMB7/PSMB4/PSMB3/PSMA4/PSMA3/PSMB1	7
CC	GO:1905368	peptidase complex	14/576	99/19550	1.20657e-06	1.10023e-05	7.66351e-06	VCP/PSMA7/TAF10/PSMB7/PSMC3/PSMD4/PSMB4/PSMD8/PSMC1/PSMB3/PSMA4/PSMA3/HSPB1/PSMB1	14
CC	GO:0016469	proton-transporting two-sector ATPase complex	10/576	49/19550	1.33064e-06	1.18447e-05	8.25029e-06	ATP5MC3/ATP5F1B/ATP5F1C/ATP5PF/ATP5PD/ATP5PO/ATP5ME/ATP5F1D/ATP5MC2/ATP5F1A	10
CC	GO:0031968	organelle outer membrane	22/576	230/19550	1.34299e-06	1.18447e-05	8.25029e-06	HADHB/ATP5MC3/RPS27A/TSPO/SAMM50/MGST1/TOMM5/UBA52/TOMM7/VDAC2/MICOS10/MICOS13/MTARC2/UBB/ACSL1/HSPA9/CYB5A/ATP5MC2/PHB2/MTCH1/FIS1/NME1	22
CC	GO:0032592	integral component of mitochondrial membrane	13/576	87/19550	1.53037e-06	1.31521e-05	9.16094e-06	CYTB/SMDT1/SAMM50/MPC2/MICOS10/MICOS13/SLC25A3/SLC25A4/HSPA9/ETFDH/FIS1/CHCHD10/GHITM	13
CC	GO:0019867	outer membrane	22/576	232/19550	1.55243e-06	1.31521e-05	9.16094e-06	HADHB/ATP5MC3/RPS27A/TSPO/SAMM50/MGST1/TOMM5/UBA52/TOMM7/VDAC2/MICOS10/MICOS13/MTARC2/UBB/ACSL1/HSPA9/CYB5A/ATP5MC2/PHB2/MTCH1/FIS1/NME1	22
CC	GO:0045263	proton-transporting ATP synthase complex, coupling factor F(o)	6/576	14/19550	1.56456e-06	1.31521e-05	9.16094e-06	ATP5MC3/ATP5PF/ATP5PD/ATP5PO/ATP5ME/ATP5MC2	6
CC	GO:0098573	intrinsic component of mitochondrial membrane	13/576	88/19550	1.74798e-06	1.44679e-05	1.00774e-05	CYTB/SMDT1/SAMM50/MPC2/MICOS10/MICOS13/SLC25A3/SLC25A4/HSPA9/ETFDH/FIS1/CHCHD10/GHITM	13
CC	GO:0005852	eukaryotic translation initiation factor 3 complex	6/576	15/19550	2.54268e-06	2.04173e-05	1.42214e-05	EIF3G/EIF3M/EIF3H/EIF3E/EIF3F/EIF3K	6
CC	GO:0033290	eukaryotic 48S preinitiation complex	6/576	15/19550	2.54268e-06	2.04173e-05	1.42214e-05	EIF3G/EIF3M/EIF3H/EIF3E/EIF3F/EIF3K	6
CC	GO:0009295	nucleoid	9/576	44/19550	4.43641e-06	3.45911e-05	2.4094e-05	HADHA/HADHB/ATP5F1B/SOD2/VDAC2/HSD17B10/HSPA9/UQCC2/ACADVL	9
CC	GO:0042645	mitochondrial nucleoid	9/576	44/19550	4.43641e-06	3.45911e-05	2.4094e-05	HADHA/HADHB/ATP5F1B/SOD2/VDAC2/HSD17B10/HSPA9/UQCC2/ACADVL	9
CC	GO:0005811	lipid droplet	13/576	96/19550	4.73948e-06	3.64263e-05	2.53723e-05	CAV1/VCP/DGAT2/DHRS3/PNPLA2/PLIN1/RAB7A/FABP4/LIPE/ANXA2/CIDEA/BCAP31/CIDEC	13
CC	GO:0034663	endoplasmic reticulum chaperone complex	5/576	10/19550	4.86401e-06	3.68569e-05	2.56722e-05	HSPA5/PDIA6/HSP90B1/PPIB/P4HB	5
CC	GO:0005793	endoplasmic reticulum-Golgi intermediate compartment	15/576	132/19550	8.20771e-06	6.13299e-05	4.27185e-05	TBC1D20/SERPINH1/HSPA5/PDIA6/CALR/CTSZ/PIEZO1/TMED9/CTSC/NUCB1/RAB1B/TMED3/BCAP31/P4HB/RAB2A	15
CC	GO:0101031	chaperone complex	7/576	29/19550	1.64925e-05	0.000121547	8.46622e-05	CDC37/TCP1/CCT7/CCT3/STUB1/HSPA8/HSP90AB1	7
CC	GO:0005777	peroxisome	15/576	142/19550	1.98993e-05	0.000142745	9.94269e-05	SOD1/MGST1/PHYH/VIM/PRDX5/IDI1/MTARC2/CAT/ACSL1/IDH1/HACL1/HSDL2/TKT/ECH1/FIS1	15
CC	GO:0042579	microbody	15/576	142/19550	1.98993e-05	0.000142745	9.94269e-05	SOD1/MGST1/PHYH/VIM/PRDX5/IDI1/MTARC2/CAT/ACSL1/IDH1/HACL1/HSDL2/TKT/ECH1/FIS1	15
CC	GO:0030176	integral component of endoplasmic reticulum membrane	16/576	162/19550	2.47017e-05	0.000174862	0.000121798	HACD2/TECR/EMC4/FKBP8/ESYT1/DGAT2/HSPA5/PDIA3/CALR/DERL2/WDR83OS/EMC10/B2M/ELOVL6/SCD/BCAP31	16
CC	GO:0005742	mitochondrial outer membrane translocase complex	6/576	22/19550	3.17842e-05	0.000222077	0.000154685	SAMM50/TOMM5/TOMM7/MICOS10/MICOS13/HSPA9	6
CC	GO:0005770	late endosome	22/576	282/19550	3.49038e-05	0.000240747	0.000167689	CD63/TPT1/LAMP1/PRKAR1A/DERL2/CHMP2A/SDF4/CHMP4B/MAP1LC3A/SQSTM1/ANXA6/MAPK3/LAMTOR2/RAB7A/LAMTOR1/TMEM59/LAPTM4A/RHOB/PSAP/ANXA2/LAMTOR4/HSPA8	22
CC	GO:0005790	smooth endoplasmic reticulum	7/576	33/19550	4.07539e-05	0.00027754	0.000193317	APP/HSPA5/CALR/GABARAP/ERP29/RPL10/PPIB	7
CC	GO:0098799	outer mitochondrial membrane protein complex	6/576	23/19550	4.19359e-05	0.000282019	0.000196437	SAMM50/TOMM5/TOMM7/MICOS10/MICOS13/HSPA9	6
CC	GO:0031227	intrinsic component of endoplasmic reticulum membrane	16/576	170/19550	4.46535e-05	0.000296587	0.000206584	HACD2/TECR/EMC4/FKBP8/ESYT1/DGAT2/HSPA5/PDIA3/CALR/DERL2/WDR83OS/EMC10/B2M/ELOVL6/SCD/BCAP31	16
CC	GO:0071013	catalytic step 2 spliceosome	11/576	87/19550	4.87024e-05	0.000319535	0.000222568	HNRNPA3/HNRNPA2B1/HNRNPK/HNRNPU/SNRPG/RALY/PNN/DDX5/HNRNPH1/HNRNPA1/PABPC1	11
CC	GO:0005681	spliceosomal complex	17/576	191/19550	5.30139e-05	0.000343632	0.000239352	HNRNPA3/HNRNPA2B1/HNRNPK/HNRNPU/SNRPG/HNRNPH3/TXNL4A/RALY/LUC7L3/PNN/DDX5/HNRNPH1/LUC7L/DDX39B/HNRNPA1/HSPA8/PABPC1	17
CC	GO:0033177	proton-transporting two-sector ATPase complex, proton-transporting domain	6/576	24/19550	5.45289e-05	0.000348599	0.000242812	ATP5MC3/ATP5PF/ATP5PD/ATP5PO/ATP5ME/ATP5MC2	6
CC	GO:0005766	primary lysosome	15/576	155/19550	5.5724e-05	0.000348599	0.000242812	VCP/MGST1/ACLY/CD63/LAMP1/PRDX6/C3/LAMTOR1/CTSC/PSAP/ANXA2/TUBB4B/BRI3/DDOST/NDUFC2	15
CC	GO:0042582	azurophil granule	15/576	155/19550	5.5724e-05	0.000348599	0.000242812	VCP/MGST1/ACLY/CD63/LAMP1/PRDX6/C3/LAMTOR1/CTSC/PSAP/ANXA2/TUBB4B/BRI3/DDOST/NDUFC2	15
CC	GO:0033116	endoplasmic reticulum-Golgi intermediate compartment membrane	10/576	77/19550	8.48257e-05	0.000524554	0.000365371	TBC1D20/CALR/CTSZ/PIEZO1/TMED9/CTSC/RAB1B/TMED3/BCAP31/RAB2A	10
CC	GO:0033178	proton-transporting two-sector ATPase complex, catalytic domain	5/576	18/19550	0.00013594	0.000831086	0.000578882	ATP5F1B/ATP5F1C/ATP5PO/ATP5F1D/ATP5F1A	5
CC	GO:0019774	proteasome core complex, beta-subunit complex	4/576	11/19550	0.000208646	0.00124724	0.000868747	PSMB7/PSMB4/PSMB3/PSMB1	4
CC	GO:0044754	autolysosome	4/576	11/19550	0.000208646	0.00124724	0.000868747	LAMP1/MAP1LC3A/SQSTM1/FTH1	4
CC	GO:0035577	azurophil granule membrane	8/576	58/19550	0.000283259	0.00167465	0.00116646	MGST1/CD63/LAMP1/LAMTOR1/PSAP/BRI3/DDOST/NDUFC2	8
CC	GO:0070820	tertiary granule	14/576	164/19550	0.000365109	0.0021351	0.00148717	CST3/CSTB/RAC1/LAMP1/TIMP2/CYBA/LAMTOR2/ALDOA/IDH1/LAMTOR1/FTH1/B2M/CYSTM1/RHOA	14
CC	GO:0030667	secretory granule membrane	21/576	311/19550	0.000387632	0.0022374	0.00155843	CAV1/CAV2/MGST1/CD36/ITPR2/CD63/RAC1/LAMP1/ORMDL3/APLP2/CYBA/LAMTOR2/RAB7A/LAMTOR1/SPARC/PSAP/CYSTM1/RHOA/BRI3/DDOST/NDUFC2	21
CC	GO:0031902	late endosome membrane	13/576	146/19550	0.000390921	0.0022374	0.00155843	CD63/LAMP1/CHMP2A/CHMP4B/ANXA6/LAMTOR2/RAB7A/LAMTOR1/TMEM59/LAPTM4A/RHOB/ANXA2/LAMTOR4	13
CC	GO:0001401	SAM complex	4/576	13/19550	0.000431298	0.00236774	0.00164921	SAMM50/MICOS10/MICOS13/HSPA9	4
CC	GO:0005736	RNA polymerase I complex	4/576	13/19550	0.000431298	0.00236774	0.00164921	POLR2F/POLR2L/POLR1D/POLR2E	4
CC	GO:0045239	tricarboxylic acid cycle enzyme complex	4/576	13/19550	0.000431298	0.00236774	0.00164921	SUCLG1/OGDH/FH/DLD	4
CC	GO:0140275	MIB complex	4/576	13/19550	0.000431298	0.00236774	0.00164921	SAMM50/MICOS10/MICOS13/HSPA9	4
CC	GO:0035770	ribonucleoprotein granule	18/576	254/19550	0.000563587	0.00306273	0.0021333	HNRNPA3/VCP/HNRNPK/RPL28/HNRNPU/SNRPG/PCBP1/RAC1/RBM4/ACTB/CNOT1/PSMC3/SQSTM1/PSMA4/RPLP0/PABPC1/RPS6/SUMO1	18
CC	GO:0005775	vacuolar lumen	14/576	174/19550	0.000661965	0.00356137	0.00248063	VCP/ACLY/CTSF/CTSB/LUM/DCN/PRDX6/C3/CTSC/PSAP/ANXA2/HSPA8/TUBB4B/BGN	14
CC	GO:0005791	rough endoplasmic reticulum	9/576	82/19550	0.000680451	0.00362458	0.00252465	PTGDS/GLUL/APP/RPS21/RPL4/RPL18/NUCB1/RPL27/SSR4	9
CC	GO:0045121	membrane raft	21/576	335/19550	0.00101183	0.00528512	0.00368128	CAV1/CAV2/CD36/APP/SERPINH1/PRKAR1A/EHD2/MAPK3/FXYD1/LAMTOR2/THY1/EEF2/PGK1/LAMTOR1/S100A10/LIPE/ANXA2/LAMTOR4/PARK7/ITGB1/CAVIN1	21
CC	GO:0098857	membrane microdomain	21/576	335/19550	0.00101183	0.00528512	0.00368128	CAV1/CAV2/CD36/APP/SERPINH1/PRKAR1A/EHD2/MAPK3/FXYD1/LAMTOR2/THY1/EEF2/PGK1/LAMTOR1/S100A10/LIPE/ANXA2/LAMTOR4/PARK7/ITGB1/CAVIN1	21
CC	GO:0030139	endocytic vesicle	21/576	336/19550	0.00105039	0.00543374	0.0037848	RPS27A/CAV1/CD36/CLTA/UBA52/VIM/LAMP1/CLTB/PDIA3/CALR/SNX3/UBB/HSP90B1/CYBA/CLTC/RAB11B/EHD2/RAB7A/SPARC/B2M/ACTG1	21
CC	GO:1904724	tertiary granule lumen	7/576	55/19550	0.00110669	0.00567047	0.00394969	CST3/CSTB/TIMP2/ALDOA/IDH1/FTH1/B2M	7
CC	GO:0005767	secondary lysosome	4/576	17/19550	0.00130715	0.00663438	0.00462109	LAMP1/MAP1LC3A/SQSTM1/FTH1	4
CC	GO:0031091	platelet alpha granule	9/576	91/19550	0.00144151	0.00724795	0.00504847	CD36/ALB/APP/VEGFB/APLP2/SERPING1/ALDOA/SPARC/ACTN4	9
CC	GO:0005765	lysosomal membrane	23/576	395/19550	0.00158895	0.00784271	0.00546274	MGST1/CLTA/UBA52/CD63/LAMP1/GNB1/ITM2C/CLTC/ANXA6/LAMTOR2/RAB7A/LAMTOR1/TMEM59/LAPTM4A/PSAP/ANXA2/LAMTOR4/HSPA8/BRI3/DDOST/HSP90AB1/NDUFC2/RAB2A	23
CC	GO:0098852	lytic vacuole membrane	23/576	395/19550	0.00158895	0.00784271	0.00546274	MGST1/CLTA/UBA52/CD63/LAMP1/GNB1/ITM2C/CLTC/ANXA6/LAMTOR2/RAB7A/LAMTOR1/TMEM59/LAPTM4A/PSAP/ANXA2/LAMTOR4/HSPA8/BRI3/DDOST/HSP90AB1/NDUFC2/RAB2A	23
CC	GO:0005774	vacuolar membrane	25/576	444/19550	0.00161346	0.00789131	0.00549659	MGST1/CLTA/UBA52/CD63/LAMP1/GNB1/ITM2C/CLTC/MAP1LC3A/ANXA6/LAMTOR2/RAB7A/LAMTOR1/TMEM59/GABARAP/LAPTM4A/PSAP/ANXA2/LAMTOR4/HSPA8/BRI3/DDOST/HSP90AB1/NDUFC2/RAB2A	25
CC	GO:0005666	RNA polymerase III complex	4/576	18/19550	0.00164178	0.00795743	0.00554265	POLR2F/POLR2L/POLR1D/POLR2E	4
CC	GO:0036464	cytoplasmic ribonucleoprotein granule	16/576	236/19550	0.00177015	0.00850303	0.00592267	VCP/HNRNPK/RPL28/HNRNPU/SNRPG/PCBP1/RAC1/RBM4/ACTB/CNOT1/PSMC3/SQSTM1/PSMA4/RPLP0/PABPC1/RPS6	16
CC	GO:0005838	proteasome regulatory particle	4/576	19/19550	0.00203157	0.00967244	0.00673721	PSMC3/PSMD4/PSMD8/PSMC1	4
CC	GO:0045335	phagocytic vesicle	11/576	137/19550	0.00246489	0.0116325	0.0081025	CD36/VIM/LAMP1/PDIA3/CALR/SNX3/CYBA/RAB11B/RAB7A/B2M/ACTG1	11
CC	GO:0005901	caveola	8/576	84/19550	0.0033096	0.0154832	0.0107846	CAV1/CAV2/CD36/EHD2/MAPK3/FXYD1/LIPE/CAVIN1	8
CC	GO:0031093	platelet alpha granule lumen	7/576	67/19550	0.00350462	0.0161761	0.0112673	ALB/APP/VEGFB/SERPING1/ALDOA/SPARC/ACTN4	7
CC	GO:0005832	chaperonin-containing T-complex	3/576	11/19550	0.00351785	0.0161761	0.0112673	TCP1/CCT7/CCT3	3
CC	GO:0005782	peroxisomal matrix	6/576	51/19550	0.00372576	0.0168442	0.0117326	PHYH/PRDX5/CAT/IDH1/HACL1/ECH1	6
CC	GO:0031907	microbody lumen	6/576	51/19550	0.00372576	0.0168442	0.0117326	PHYH/PRDX5/CAT/IDH1/HACL1/ECH1	6
CC	GO:0072562	blood microparticle	11/576	146/19550	0.00402555	0.0180479	0.012571	ALB/GSN/ACTB/SERPING1/C3/C1QB/ACSM1/C1QC/HSPA8/C1R/ACTG1	11
CC	GO:0022624	proteasome accessory complex	4/576	23/19550	0.00422834	0.0188004	0.0130951	PSMC3/PSMD4/PSMD8/PSMC1	4
CC	GO:0016281	eukaryotic translation initiation factor 4F complex	3/576	12/19550	0.00458857	0.0202349	0.0140943	EIF4B/EIF4G2/EIF4H	3
CC	GO:0031430	M band	4/576	25/19550	0.00576638	0.025222	0.0175681	ALDOA/CRYAB/ENO1/PPP2R5A	4
CC	GO:0016234	inclusion body	7/576	76/19550	0.00703039	0.0305028	0.0212463	RANBP2/ATF4/SQSTM1/EEF2/STUB1/GPX1/HSP90AB1	7
CC	GO:0030132	clathrin coat of coated pit	3/576	14/19550	0.00726647	0.0311903	0.0217252	CLTA/CLTB/CLTC	3
CC	GO:0044853	plasma membrane raft	9/576	116/19550	0.00736757	0.0311903	0.0217252	CAV1/CAV2/CD36/PRKAR1A/EHD2/MAPK3/FXYD1/LIPE/CAVIN1	9
CC	GO:0005604	basement membrane	8/576	96/19550	0.00742073	0.0311903	0.0217252	CCDC80/COL15A1/COL4A1/COL4A2/CD151/SPARC/ANXA2/LAMB2	8
CC	GO:0005798	Golgi-associated vesicle	8/576	96/19550	0.00742073	0.0311903	0.0217252	APP/CLTA/CLTB/ITM2B/CLTC/TMED9/NUCB1/TMED3	8
CC	GO:0042383	sarcolemma	10/576	138/19550	0.0077884	0.0324818	0.0226248	ACP1/CAV1/CAV2/LAMP1/COL6A2/ANXA1/FXYD1/ANXA2/ITGB1/BGN	10
CC	GO:0005665	RNA polymerase II, core complex	3/576	15/19550	0.00888668	0.0364964	0.0254211	POLR2F/POLR2L/POLR2E	3
CC	GO:0030130	clathrin coat of trans-Golgi network vesicle	3/576	15/19550	0.00888668	0.0364964	0.0254211	CLTA/CLTB/CLTC	3
CC	GO:0005938	cell cortex	17/576	308/19550	0.0101989	0.0415683	0.0289539	CAV1/GSN/ITPR2/CLTA/MARCKS/RAC1/ACTB/CLTB/CTSZ/CRIP2/AKT2/MPP1/RHOB/ENO1/ANXA2/RHOA/ACTN4	17
CC	GO:0005771	multivesicular body	6/576	64/19550	0.0112678	0.0455794	0.0317478	CD63/TPT1/LAMP1/PRKAR1A/CHMP2A/CHMP4B	6
CC	GO:0030666	endocytic vesicle membrane	12/576	193/19550	0.0121653	0.0488427	0.0340207	RPS27A/CAV1/CD36/UBA52/LAMP1/CALR/UBB/CYBA/CLTC/RAB11B/RAB7A/B2M	12
CC	GO:0012510	trans-Golgi network transport vesicle membrane	3/576	17/19550	0.0127144	0.0488594	0.0340324	CLTA/CLTB/CLTC	3
CC	GO:0031092	platelet alpha granule membrane	3/576	17/19550	0.0127144	0.0488594	0.0340324	CD36/APLP2/SPARC	3
CC	GO:0032045	guanyl-nucleotide exchange factor complex	3/576	17/19550	0.0127144	0.0488594	0.0340324	LAMTOR2/LAMTOR1/LAMTOR4	3
CC	GO:0071004	U2-type prespliceosome	3/576	17/19550	0.0127144	0.0488594	0.0340324	SNRPG/LUC7L3/LUC7L	3
CC	GO:0071010	prespliceosome	3/576	17/19550	0.0127144	0.0488594	0.0340324	SNRPG/LUC7L3/LUC7L	3
CC	GO:0099524	postsynaptic cytosol	3/576	17/19550	0.0127144	0.0488594	0.0340324	PIN1/EIF4EBP1/HSPA8	3
MF	GO:0009055	electron transfer activity	51/571	126/18368	1.04818e-43	7.36869e-41	5.71533e-41	COX1/COX3/ND4/CYTB/NDUFS2/NDUFA6/NDUFB7/SDHC/CYCS/UQCRH/NDUFA4/NDUFA10/NDUFB4/NDUFS4/NDUFV3/NDUFB2/CYC1/IDH3B/NDUFB5/NDUFA9/COX4I1/NDUFB6/DHRS3/NDUFS6/NDUFB9/NDUFA7/CYBA/NDUFV1/NDUFA12/UQCR10/NDUFS8/NDUFS3/NDUFA8/UQCRFS1/NDUFS7/ADH5/ETFDH/CYB5A/NDUFS5/COX6B1/NDUFV2/NDUFA13/ETFA/ALDH2/ETFB/NDUFA2/COX5A/UQCRC1/COX8A/NDUFC2/NDUFB10	51
MF	GO:0015453	oxidoreduction-driven active transmembrane transporter activity	41/571	72/18368	3.44957e-43	1.21253e-40	9.40463e-41	COX1/COX3/ND4/CYTB/NDUFS2/NDUFA6/NDUFB7/UQCRH/NDUFA4/NDUFA10/NDUFB4/NDUFS4/NDUFV3/NDUFB2/CYC1/NDUFB5/NDUFA9/COX4I1/NDUFB6/NDUFS6/NDUFB9/NDUFA7/NDUFV1/NDUFA12/UQCR10/NDUFS8/NDUFS3/NDUFA8/UQCRFS1/NDUFS7/CYB5A/NDUFS5/COX6B1/NDUFV2/NDUFA13/NDUFA2/COX5A/UQCRC1/COX8A/NDUFC2/NDUFB10	41
MF	GO:0003735	structural constituent of ribosome	51/571	182/18368	1.74931e-34	4.09921e-32	3.17944e-32	RPS27A/RPL24/RPL7A/RPS8/RPL8/UBA52/RPL28/MRPS6/RPS21/RPL18A/RPL37/RPL4/RPL35/RPL36/RPS27L/RPS11/RPS5/MRPL52/RPL17/RPL31/RPL3/RPS18/RPS25/NDUFA7/RPL11/RPLP1/RPL19/RPL18/RPL23/RPSA/MRPL37/RPL14/RPS10/RPL13/RPL36AL/RPLP0/RPL27/RPL10/RPL27A/RPS9/RPL26/RPS6/RPL22/RPL9/RPL30/RPS16/RPL37A/RPS20/RPL32/RPL29/RPS2	51
MF	GO:0003954	NADH dehydrogenase activity	29/571	45/18368	3.8851e-33	6.82806e-31	5.296e-31	ND4/NDUFS2/NDUFA6/NDUFB7/NDUFA4/NDUFA10/NDUFB4/NDUFS4/NDUFV3/NDUFB2/NDUFB5/NDUFA9/NDUFB6/NDUFS6/NDUFB9/NDUFA7/NDUFV1/NDUFA12/NDUFS8/NDUFS3/NDUFA8/NDUFS7/NDUFS5/AIFM1/NDUFV2/NDUFA13/NDUFA2/NDUFC2/NDUFB10	29
MF	GO:0008137	NADH dehydrogenase (ubiquinone) activity	28/571	42/18368	1.13647e-32	1.59787e-30	1.23935e-30	ND4/NDUFS2/NDUFA6/NDUFB7/NDUFA4/NDUFA10/NDUFB4/NDUFS4/NDUFV3/NDUFB2/NDUFB5/NDUFA9/NDUFB6/NDUFS6/NDUFB9/NDUFA7/NDUFV1/NDUFA12/NDUFS8/NDUFS3/NDUFA8/NDUFS7/NDUFS5/NDUFV2/NDUFA13/NDUFA2/NDUFC2/NDUFB10	28
MF	GO:0050136	NADH dehydrogenase (quinone) activity	28/571	43/18368	3.16471e-32	3.70799e-30	2.876e-30	ND4/NDUFS2/NDUFA6/NDUFB7/NDUFA4/NDUFA10/NDUFB4/NDUFS4/NDUFV3/NDUFB2/NDUFB5/NDUFA9/NDUFB6/NDUFS6/NDUFB9/NDUFA7/NDUFV1/NDUFA12/NDUFS8/NDUFS3/NDUFA8/NDUFS7/NDUFS5/NDUFV2/NDUFA13/NDUFA2/NDUFC2/NDUFB10	28
MF	GO:0003955	NAD(P)H dehydrogenase (quinone) activity	28/571	45/18368	2.17386e-31	2.18318e-29	1.69333e-29	ND4/NDUFS2/NDUFA6/NDUFB7/NDUFA4/NDUFA10/NDUFB4/NDUFS4/NDUFV3/NDUFB2/NDUFB5/NDUFA9/NDUFB6/NDUFS6/NDUFB9/NDUFA7/NDUFV1/NDUFA12/NDUFS8/NDUFS3/NDUFA8/NDUFS7/NDUFS5/NDUFV2/NDUFA13/NDUFA2/NDUFC2/NDUFB10	28
MF	GO:0016655	oxidoreductase activity, acting on NAD(P)H, quinone or similar compound as acceptor	28/571	57/18368	2.09163e-27	1.83802e-25	1.42561e-25	ND4/NDUFS2/NDUFA6/NDUFB7/NDUFA4/NDUFA10/NDUFB4/NDUFS4/NDUFV3/NDUFB2/NDUFB5/NDUFA9/NDUFB6/NDUFS6/NDUFB9/NDUFA7/NDUFV1/NDUFA12/NDUFS8/NDUFS3/NDUFA8/NDUFS7/NDUFS5/NDUFV2/NDUFA13/NDUFA2/NDUFC2/NDUFB10	28
MF	GO:0015399	primary active transmembrane transporter activity	42/571	181/18368	5.44794e-25	4.25545e-23	3.30062e-23	COX1/COX3/ND4/CYTB/NDUFS2/NDUFA6/NDUFB7/UQCRH/NDUFA4/NDUFA10/NDUFB4/ATP5F1B/NDUFS4/NDUFV3/NDUFB2/CYC1/NDUFB5/NDUFA9/COX4I1/NDUFB6/NDUFS6/NDUFB9/NDUFA7/NDUFV1/NDUFA12/UQCR10/NDUFS8/NDUFS3/NDUFA8/UQCRFS1/NDUFS7/CYB5A/NDUFS5/COX6B1/NDUFV2/NDUFA13/NDUFA2/COX5A/UQCRC1/COX8A/NDUFC2/NDUFB10	42
MF	GO:0016651	oxidoreductase activity, acting on NAD(P)H	30/571	88/18368	1.56397e-23	1.09947e-21	8.52776e-22	ND4/NDUFS2/NDUFA6/NDUFB7/NDUFA4/NDUFA10/NDUFB4/NDUFS4/NDUFV3/NDUFB2/NDUFB5/NDUFA9/NDUFB6/NDUFS6/NDUFB9/NDUFA7/CYBA/NDUFV1/NDUFA12/NDUFS8/NDUFS3/NDUFA8/NDUFS7/NDUFS5/AIFM1/NDUFV2/NDUFA13/NDUFA2/NDUFC2/NDUFB10	30
MF	GO:0022804	active transmembrane transporter activity	45/571	406/18368	1.33476e-13	8.53033e-12	6.61632e-12	COX1/COX3/ND4/CYTB/NDUFS2/NDUFA6/NDUFB7/UQCRH/NDUFA4/NDUFA10/NDUFB4/ATP5F1B/NDUFS4/NDUFV3/NDUFB2/CYC1/SLC25A1/NDUFB5/NDUFA9/COX4I1/NDUFB6/NDUFS6/SLC25A3/NDUFB9/NDUFA7/NDUFV1/NDUFA12/UQCR10/SLC25A4/NDUFS8/NDUFS3/NDUFA8/UQCRFS1/NDUFS7/CYB5A/NDUFS5/COX6B1/NDUFV2/NDUFA13/NDUFA2/COX5A/UQCRC1/COX8A/NDUFC2/NDUFB10	45
MF	GO:0015078	proton transmembrane transporter activity	25/571	130/18368	2.24617e-13	1.31588e-11	1.02063e-11	COX1/COX3/CYTB/ATP5MC3/UQCRH/ATP5F1B/ATP5F1C/ATP5PF/ATP5PD/CYC1/ATP5PO/COX4I1/SLC25A3/ATP5ME/UQCR10/SLC25A4/UQCRFS1/ATP5F1D/CYB5A/ATP5MC2/COX6B1/COX5A/UQCRC1/COX8A/ATP5F1A	25
MF	GO:0019843	rRNA binding	17/571	68/18368	1.92885e-11	1.04306e-09	8.09024e-10	TST/RPL8/MRPS6/RPL37/RPS11/RPS5/RPS18/NOP53/RPL11/RPL19/SBDS/EEF2/RPL23/RPLP0/RPS9/RPL9/CAVIN1	17
MF	GO:0045182	translation regulator activity	22/571	140/18368	3.84058e-10	1.92852e-08	1.4958e-08	EIF3G/EIF1/RPS27L/EIF3M/EIF4B/EIF3H/EEF1D/EIF4G2/EIF5A/EIF3E/EIF1AX/CNBP/EEF2/EEF1G/EIF4EBP1/EIF4H/RPL10/RPS9/PABPC1/EIF3F/EIF3K/RPL22	22
MF	GO:0016209	antioxidant activity	17/571	86/18368	1.01627e-09	4.76293e-08	3.69424e-08	PRDX1/SOD1/TXN/MGST3/MGST1/ALB/SOD2/PRDX5/PRDX2/CAT/SELENOW/PRDX6/GPX3/GPX4/PARK7/GPX1/PRXL2A	17
MF	GO:0045296	cadherin binding	34/571	332/18368	1.16065e-09	5.09959e-08	3.95536e-08	PRDX1/RPL24/RPL7A/HNRNPK/AHSA1/PCBP1/HSPA5/SERBP1/TAGLN2/YWHAE/EEF1D/CHMP4B/ANXA1/RAB11B/EIF4G2/PRDX6/EIF3E/ALDOA/RACK1/EEF2/IDH1/RPL14/EEF1G/ENO1/ANXA2/PARK7/HSPA8/EIF4H/ITGB1/RAN/HSP90AB1/FASN/RPL29/RPS2	34
MF	GO:0044183	protein folding chaperone	12/571	40/18368	1.83213e-09	7.57639e-08	5.87642e-08	FKBP8/TCP1/HSPA5/CCT7/CALR/WDR83OS/HSPA9/CCT3/PFDN2/HSPA8/HSPB1/HSP90AB1	12
MF	GO:0005201	extracellular matrix structural constituent	23/571	172/18368	3.95828e-09	1.48876e-07	1.15472e-07	ADIPOQ/COL5A3/COL15A1/MGP/COL4A1/COL4A2/POSTN/DPT/MFAP5/COL6A2/LUM/DCN/TINAGL1/COL1A1/COL5A2/COL3A1/SPARC/PCOLCE/TFPI2/COL1A2/IGFBP7/LAMB2/BGN	23
MF	GO:0031625	ubiquitin protein ligase binding	31/571	297/18368	4.02369e-09	1.48876e-07	1.15472e-07	NDUFS2/RPS27A/VCP/TXNIP/UBA52/TCP1/HSPA5/NEDD8/CALR/PRKAR1A/UBB/YWHAE/UBE2N/GPI/MAP1LC3A/RPL11/SQSTM1/PRDX6/HSPA9/RPL23/GABARAP/PCBP2/STUB1/HSPA8/PSMA3/UBXN1/TPI1/SUMO1/UQCRC1/HSP90AB1/ACTG1	31
MF	GO:0044389	ubiquitin-like protein ligase binding	32/571	316/18368	4.74936e-09	1.6694e-07	1.29482e-07	NDUFS2/RPS27A/VCP/TXNIP/UBA52/TCP1/HSPA5/NEDD8/CALR/PRKAR1A/UBB/CEBPB/YWHAE/UBE2N/GPI/MAP1LC3A/RPL11/SQSTM1/PRDX6/HSPA9/RPL23/GABARAP/PCBP2/STUB1/HSPA8/PSMA3/UBXN1/TPI1/SUMO1/UQCRC1/HSP90AB1/ACTG1	32
MF	GO:0046933	proton-transporting ATP synthase activity, rotational mechanism	8/571	17/18368	1.57676e-08	5.2784e-07	4.09405e-07	ATP5F1B/ATP5F1C/ATP5PF/ATP5PD/ATP5PO/ATP5ME/ATP5F1D/ATP5F1A	8
MF	GO:0090079	translation regulator activity, nucleic acid binding	17/571	108/18368	3.73168e-08	1.19244e-06	9.24886e-07	EIF3G/EIF1/RPS27L/EIF3M/EIF4B/EIF3H/EEF1D/EIF4G2/EIF5A/EIF3E/EIF1AX/EEF2/EEF1G/EIF4H/PABPC1/EIF3F/EIF3K	17
MF	GO:0008135	translation factor activity, RNA binding	15/571	84/18368	4.16756e-08	1.22714e-06	9.51801e-07	EIF3G/EIF1/EIF3M/EIF4B/EIF3H/EEF1D/EIF4G2/EIF5A/EIF3E/EIF1AX/EEF2/EEF1G/EIF4H/EIF3F/EIF3K	15
MF	GO:0051082	unfolded protein binding	18/571	122/18368	4.18939e-08	1.22714e-06	9.51801e-07	PPIA/CDC37/SERPINH1/TCP1/PFDN5/HSPA5/CCT7/CALR/HSP90B1/HSPA9/CCT3/CRYAB/PFDN2/HSPA8/TUBB4B/ST13/HSP90AB1/PPIB	18
MF	GO:1901681	sulfur compound binding	27/571	265/18368	6.75651e-08	1.89993e-06	1.47363e-06	HADHA/CCDC80/LPL/COL5A3/MGST1/FSTL1/PPIA/OGDH/APP/POSTN/PCOLCE2/VEGFB/GSTM3/FGFRL1/APLP2/DLD/ANXA6/PCOLCE/ACADVL/HACL1/FGFR1/NRP1/DBI/RPL22/TKT/CLEC3B/RPL29	27
MF	GO:0051287	NAD binding	12/571	56/18368	1.1629e-07	3.14431e-06	2.4388e-06	NDUFS2/HADHA/MDH1/IDH3B/DLD/NDUFV1/ALDH1A1/IDH1/ALDH2/GPD1/IDH3G/HADH	12
MF	GO:0043021	ribonucleoprotein complex binding	19/571	149/18368	1.91796e-07	4.99381e-06	3.87332e-06	HNRNPU/EIF1/SNRPG/HSPA5/EIF4B/SERBP1/DERL2/DDX5/RPLP1/EIF5A/SBDS/RACK1/EEF2/TMEM147/RPSA/EIF4H/EIF3K/TIMM50/NME1	19
MF	GO:0003743	translation initiation factor activity	11/571	51/18368	3.66641e-07	9.20532e-06	7.13986e-06	EIF3G/EIF1/EIF3M/EIF4B/EIF3H/EIF4G2/EIF3E/EIF1AX/EIF4H/EIF3F/EIF3K	11
MF	GO:0015252	proton channel activity	8/571	24/18368	3.93415e-07	9.53691e-06	7.39705e-06	ATP5F1B/ATP5F1C/ATP5PF/ATP5PD/ATP5PO/ATP5ME/ATP5F1D/ATP5F1A	8
MF	GO:0016684	oxidoreductase activity, acting on peroxide as acceptor	11/571	55/18368	8.23003e-07	1.92857e-05	1.49584e-05	PRDX1/MGST3/MGST1/PRDX5/PRDX2/CAT/PRDX6/GPX3/GPX4/PARK7/GPX1	11
MF	GO:0004129	cytochrome-c oxidase activity	7/571	19/18368	9.84316e-07	2.23217e-05	1.73133e-05	COX1/COX3/COX4I1/CYB5A/COX6B1/COX5A/COX8A	7
MF	GO:0031386	protein tag	6/571	13/18368	1.25241e-06	2.75138e-05	2.13403e-05	RPS27A/UBL5/UBA52/NEDD8/UBB/SUMO1	6
MF	GO:0016675	oxidoreductase activity, acting on a heme group of donors	7/571	20/18368	1.47383e-06	3.1397e-05	2.43522e-05	COX1/COX3/COX4I1/CYB5A/COX6B1/COX5A/COX8A	7
MF	GO:0004601	peroxidase activity	10/571	51/18368	3.15667e-06	6.52687e-05	5.0624e-05	PRDX1/MGST3/MGST1/PRDX5/PRDX2/CAT/PRDX6/GPX3/GPX4/GPX1	10
MF	GO:0030020	extracellular matrix structural constituent conferring tensile strength	9/571	41/18368	3.66663e-06	7.36468e-05	5.71222e-05	COL5A3/COL15A1/COL4A1/COL4A2/COL6A2/COL1A1/COL5A2/COL3A1/COL1A2	9
MF	GO:0002020	protease binding	16/571	135/18368	4.65939e-06	9.09876e-05	7.05721e-05	OS9/VCP/CST3/CSTB/DERL2/TIMP2/COL1A1/CLTC/COL3A1/NDUFS7/COL1A2/PSAP/ANXA2/PARK7/ITGB1/SUMO1	16
MF	GO:0016504	peptidase activator activity	9/571	43/18368	5.58383e-06	0.000106093	8.2288e-05	CAV1/VCP/APP/PCOLCE2/RPS27L/RACK1/PCOLCE/CTSC/PSENEN	9
MF	GO:0016616	oxidoreductase activity, acting on the CH-OH group of donors, NAD or NADP as acceptor	15/571	124/18368	7.15036e-06	0.000132282	0.000102601	HADHA/HADHB/MDH1/IDH3B/HSD17B10/DHRS3/PGD/ADH5/IDH1/G6PD/GPD1/MDH2/IDH3G/HADH/FASN	15
MF	GO:0005518	collagen binding	11/571	69/18368	8.46319e-06	0.000152554	0.000118325	COL5A3/SERPINH1/PCOLCE2/CTSB/COL6A2/LUM/DCN/SPARC/PCOLCE/ITGB1/PPIB	11
MF	GO:0016874	ligase activity	17/571	165/18368	1.57214e-05	0.000276303	0.000214307	ATP5F1B/SUCLG1/GLUL/ATP5F1C/ATP5PF/ATP5PD/ATP5PO/ATP5ME/ACSF2/ACSL1/ACSS2/ATP5F1D/PCCB/ACSM1/KARS1/ACACA/ATP5F1A	17
MF	GO:0005504	fatty acid binding	8/571	39/18368	2.18094e-05	0.000368357	0.000285706	PTGDS/ALB/ADH5/FABP4/NDUFAB1/ARHGDIA/PPARG/NME2	8
MF	GO:0016614	oxidoreductase activity, acting on CH-OH group of donors	15/571	136/18368	2.20071e-05	0.000368357	0.000285706	HADHA/HADHB/MDH1/IDH3B/HSD17B10/DHRS3/PGD/ADH5/IDH1/G6PD/GPD1/MDH2/IDH3G/HADH/FASN	15
MF	GO:0016836	hydro-lyase activity	10/571	64/18368	2.60413e-05	0.000425746	0.000330218	HACD2/HADHA/HADHB/FH/ECHS1/ENO1/PARK7/ALAD/ACO2/FASN	10
MF	GO:0051087	chaperone binding	13/571	107/18368	2.76057e-05	0.000441065	0.0003421	SOD1/ALB/OGDH/CDC37/AHSA1/HSPA5/CALR/CTSC/STUB1/ERP29/HSPA8/ST13/TBCA	13
MF	GO:0016835	carbon-oxygen lyase activity	11/571	79/18368	3.16807e-05	0.000494922	0.000383873	HACD2/HADHA/HADHB/FH/ECHS1/ENO1/PARK7/ALAD/TPI1/ACO2/FASN	11
MF	GO:0005539	glycosaminoglycan binding	20/571	230/18368	3.55499e-05	0.000531735	0.000412426	CCDC80/LPL/COL5A3/FSTL1/PPIA/APP/POSTN/PCOLCE2/VEGFB/DCN/FGFRL1/APLP2/ANXA6/PCOLCE/FGFR1/NRP1/RPL22/BGN/CLEC3B/RPL29	20
MF	GO:0061134	peptidase regulator activity	20/571	230/18368	3.55499e-05	0.000531735	0.000412426	CAV1/VCP/APP/SERPINH1/CST3/CSTB/PCOLCE2/PRDX5/RPS27L/TIMP2/APLP2/SERPING1/RACK1/C3/PCOLCE/TFPI2/CTSC/ANXA2/PSENEN/PI16	20
MF	GO:0004602	glutathione peroxidase activity	6/571	22/18368	4.28737e-05	0.000611624	0.00047439	MGST3/MGST1/PRDX6/GPX3/GPX4/GPX1	6
MF	GO:0051536	iron-sulfur cluster binding	10/571	68/18368	4.47207e-05	0.000611624	0.00047439	NDUFS2/ISCU/NFU1/NDUFV1/NDUFS8/UQCRFS1/NDUFS7/ETFDH/NDUFV2/ACO2	10
MF	GO:0051540	metal cluster binding	10/571	68/18368	4.47207e-05	0.000611624	0.00047439	NDUFS2/ISCU/NFU1/NDUFV1/NDUFS8/UQCRFS1/NDUFS7/ETFDH/NDUFV2/ACO2	10
MF	GO:0140678	molecular function inhibitor activity	14/571	128/18368	4.50979e-05	0.000611624	0.00047439	PHPT1/CAV1/TXNIP/ID1/CALM2/RPL37/ANXA1/RPL11/RACK1/RPL23/ATP5IF1/ANXA2/OAZ1/RPS20	14
MF	GO:0004298	threonine-type endopeptidase activity	5/571	14/18368	4.52411e-05	0.000611624	0.00047439	PSMB7/PSMB4/PSMB3/PSMA4/PSMB1	5
MF	GO:0050840	extracellular matrix binding	9/571	56/18368	5.23731e-05	0.000694685	0.000538814	BCAM/LGALS1/DCN/TINAGL1/SPARC/RPSA/ANXA2/ITGB1/BGN	9
MF	GO:0033218	amide binding	28/571	400/18368	5.90536e-05	0.000768791	0.000596292	HADHA/MGST1/CD36/PPIA/CLTA/CST3/VDAC2/PFDN5/GSTM3/CLTB/ITM2B/ITM2C/CALR/CAT/FKBP4/DLD/C1QA/CRYAB/PFDN2/ACADVL/PSAP/PHB2/RAMP2/DBI/HSP90AB1/PPIB/FASN/PPARG	28
MF	GO:0008201	heparin binding	16/571	166/18368	6.27338e-05	0.000801852	0.000621935	CCDC80/LPL/COL5A3/FSTL1/APP/POSTN/PCOLCE2/VEGFB/FGFRL1/APLP2/PCOLCE/FGFR1/NRP1/RPL22/CLEC3B/RPL29	16
MF	GO:0019003	GDP binding	10/571	75/18368	0.000104961	0.00131763	0.00102199	RRAS/RAB11B/PCK1/ARL2/RAB7A/RHOB/RHOA/RAN/RAB2A/NME2	10
MF	GO:0016829	lyase activity	17/571	196/18368	0.000138948	0.00171369	0.00132918	HACD2/HADHA/HADHB/MGST3/APMAP/FH/ECHS1/PCK2/PCK1/ALDOA/ENO1/PARK7/HACL1/ALAD/TPI1/ACO2/FASN	17
MF	GO:0016860	intramolecular oxidoreductase activity	8/571	51/18368	0.000162678	0.00197177	0.00152935	PTGDS/IDI1/PDIA3/PDIA6/GPI/TPI1/ECH1/P4HB	8
MF	GO:0008097	5S rRNA binding	4/571	10/18368	0.00016714	0.00199152	0.00154467	TST/NOP53/RPL11/EEF2	4
MF	GO:0043022	ribosome binding	9/571	66/18368	0.000194281	0.00227633	0.00176557	HSPA5/SERBP1/EIF5A/SBDS/RACK1/EEF2/TMEM147/RPSA/EIF3K	9
MF	GO:0048407	platelet-derived growth factor binding	4/571	11/18368	0.000256201	0.00295262	0.00229012	COL4A1/COL1A1/COL3A1/COL1A2	4
MF	GO:0051539	4 iron, 4 sulfur cluster binding	7/571	42/18368	0.000283349	0.00321281	0.00249193	NDUFS2/NFU1/NDUFV1/NDUFS8/NDUFS7/ETFDH/ACO2	7
MF	GO:0016408	C-acyltransferase activity	5/571	20/18368	0.000300112	0.00329654	0.00255687	HADHA/HADHB/ACAT1/ACAA2/ACSM1	5
MF	GO:0042288	MHC class I protein binding	5/571	20/18368	0.000300112	0.00329654	0.00255687	VCP/ATP5F1B/TUBB4B/BCAP31/ATP5F1A	5
MF	GO:0004857	enzyme inhibitor activity	9/571	70/18368	0.00030582	0.00330756	0.00256542	TXNIP/RPL37/ANXA1/RPL11/RPL23/ATP5IF1/ANXA2/OAZ1/RPS20	9
MF	GO:0016667	oxidoreductase activity, acting on a sulfur group of donors	8/571	57/18368	0.000358582	0.00381945	0.00296245	TXN/PDIA3/PDIA6/DLD/SELENBP1/PGK1/P4HB/MSRB1	8
MF	GO:1990381	ubiquitin-specific protease binding	5/571	21/18368	0.000383891	0.00402799	0.0031242	VCP/DERL2/CLTC/PARK7/SUMO1	5
MF	GO:0033293	monocarboxylic acid binding	9/571	73/18368	0.000420445	0.00432876	0.00335748	PTGDS/ALB/ADH5/FABP4/PSAP/NDUFAB1/ARHGDIA/PPARG/NME2	9
MF	GO:0016853	isomerase activity	14/571	158/18368	0.000424871	0.00432876	0.00335748	PTGDS/PIN1/PPIA/FKBP8/IDI1/PDIA3/PDIA6/FKBP4/GPI/PGAM1/TPI1/ECH1/PPIB/P4HB	14
MF	GO:0019838	growth factor binding	13/571	141/18368	0.000461705	0.00463684	0.00359644	CD36/COL4A1/IGFBP4/IGFBP6/FGFRL1/COL1A1/COL3A1/COL1A2/IGFBP7/FIBP/FGFR1/NRP1/RPS2	13
MF	GO:0047485	protein N-terminus binding	11/571	110/18368	0.00062916	0.00622957	0.0048318	ID1/CALM2/RPS21/DCN/GADD45A/HYPK/EIF5A/EIF3E/BANF1/MORF4L1/PHB2	11
MF	GO:0019001	guanyl nucleotide binding	25/571	398/18368	0.000732681	0.00705258	0.00547014	ARL1/RAC1/AK3/RRAS/GNAS/PCK2/RAB11B/EHD2/PCK1/ARL2/ANXA6/EEF2/RAB7A/ACSM1/ARF4/RHOB/RHOA/RAB1B/TUBB4B/TUBB6/RAN/HSP90AB1/RAB2A/NME1/NME2	25
MF	GO:0032561	guanyl ribonucleotide binding	25/571	398/18368	0.000732681	0.00705258	0.00547014	ARL1/RAC1/AK3/RRAS/GNAS/PCK2/RAB11B/EHD2/PCK1/ARL2/ANXA6/EEF2/RAB7A/ACSM1/ARF4/RHOB/RHOA/RAB1B/TUBB4B/TUBB6/RAN/HSP90AB1/RAB2A/NME1/NME2	25
MF	GO:0070003	threonine-type peptidase activity	5/571	24/18368	0.000742376	0.00705258	0.00547014	PSMB7/PSMB4/PSMB3/PSMA4/PSMB1	5
MF	GO:0005525	GTP binding	24/571	377/18368	0.000771382	0.00723042	0.00560808	ARL1/RAC1/AK3/RRAS/GNAS/PCK2/RAB11B/EHD2/PCK1/ARL2/ANXA6/EEF2/RAB7A/ACSM1/ARF4/RHOB/RHOA/RAB1B/TUBB4B/TUBB6/RAN/HSP90AB1/RAB2A/NME1	24
MF	GO:0016620	oxidoreductase activity, acting on the aldehyde or oxo group of donors, NAD or NADP as acceptor	6/571	37/18368	0.000899246	0.00831803	0.00645165	OGDH/DLD/ALDH1A1/ADH5/ALDH2/PDHB	6
MF	GO:0097110	scaffold protein binding	8/571	67/18368	0.00107926	0.00985349	0.0076426	CAV2/ITPR2/CDC37/VIM/YWHAE/MAPK3/PSAP/PARK7	8
MF	GO:0016776	phosphotransferase activity, phosphate group as acceptor	6/571	39/18368	0.00119747	0.010656	0.00826502	AK3/MPP1/NME4/AK2/NME1/NME2	6
MF	GO:0050997	quaternary ammonium group binding	6/571	39/18368	0.00119747	0.010656	0.00826502	OGDH/ESYT1/VDAC2/CHMP2A/HACL1/TKT	6
MF	GO:0023026	MHC class II protein complex binding	5/571	27/18368	0.00130569	0.0114737	0.0088993	CD81/YWHAE/B2M/HSPA8/HSP90AB1	5
MF	GO:0042287	MHC protein binding	6/571	40/18368	0.00137233	0.0119105	0.00923802	VCP/ATP5F1B/CD81/TUBB4B/BCAP31/ATP5F1A	6
MF	GO:0043236	laminin binding	5/571	28/18368	0.00154938	0.0132831	0.0103027	BCAM/LGALS1/TINAGL1/RPSA/ITGB1	5
MF	GO:0043024	ribosomal small subunit binding	4/571	17/18368	0.00159266	0.0134896	0.0104629	EIF1/EIF4B/EIF4H/NME1	4
MF	GO:0016747	acyltransferase activity, transferring groups other than amino-acyl groups	16/571	222/18368	0.00162161	0.0135713	0.0105262	HADHA/HADHB/GLUL/NAA20/DGAT2/TAF10/ACAT1/PNPLA2/ACAA2/PRDX6/GLYAT/ACSM1/SAT1/ELOVL6/GPAT4/FASN	16
MF	GO:0019205	nucleobase-containing compound kinase activity	6/571	42/18368	0.00177978	0.0147198	0.011417	AK3/MPP1/NME4/AK2/NME1/NME2	6
MF	GO:0016922	nuclear receptor binding	12/571	144/18368	0.0018179	0.0147461	0.0114375	JUND/TAF10/CALR/CEBPB/CNOT1/DDX5/HMGN3/PARK7/PHB2/ACTN4/FUS/PPARG	12
MF	GO:0051787	misfolded protein binding	5/571	29/18368	0.00182491	0.0147461	0.0114375	HSPA5/DERL2/HSPA9/STUB1/HSPA8	5
MF	GO:0048038	quinone binding	4/571	18/18368	0.00199781	0.0159598	0.0123788	ND4/NDUFS2/NDUFS7/ETFDH	4
MF	GO:0016746	acyltransferase activity	17/571	250/18368	0.00219042	0.0173018	0.0134197	HADHA/HADHB/GLUL/NAA20/ACLY/DGAT2/TAF10/ACAT1/PNPLA2/ACAA2/PRDX6/GLYAT/ACSM1/SAT1/ELOVL6/GPAT4/FASN	17
MF	GO:0016903	oxidoreductase activity, acting on the aldehyde or oxo group of donors	6/571	44/18368	0.00227289	0.0177538	0.0137702	OGDH/DLD/ALDH1A1/ADH5/ALDH2/PDHB	6
MF	GO:0031072	heat shock protein binding	11/571	129/18368	0.00231783	0.0179059	0.0138882	OGDH/CDC37/AHSA1/HSPA5/FKBP4/HSPA9/STUB1/HSPA8/ST13/HSP90AB1/ARHGDIA	11
MF	GO:0003746	translation elongation factor activity	4/571	19/18368	0.00246897	0.0187546	0.0145465	EEF1D/EIF5A/EEF2/EEF1G	4
MF	GO:0016878	acid-thiol ligase activity	5/571	31/18368	0.00248104	0.0187546	0.0145465	SUCLG1/ACSF2/ACSL1/ACSS2/ACSM1	5
MF	GO:0048156	tau protein binding	6/571	45/18368	0.0025549	0.0191074	0.0148202	PIN1/ACTB/FKBP4/S100B/STUB1/HSP90AB1	6
MF	GO:0044325	transmembrane transporter binding	11/571	133/18368	0.00294324	0.0217799	0.016893	PHPT1/CAV1/TSPO/ITPR2/CALM2/YWHAE/FXYD1/FHL1/S100A10/ACTN4/HSP90AB1	11
MF	GO:0004300	enoyl-CoA hydratase activity	3/571	10/18368	0.00304563	0.0223029	0.0172987	HADHA/HADHB/ECHS1	3
MF	GO:0031406	carboxylic acid binding	13/571	176/18368	0.00347384	0.0251764	0.0195274	PTGDS/ADIPOQ/ALB/GLUL/PHYH/PCK1/ADH5/FABP4/PSAP/NDUFAB1/ARHGDIA/PPARG/NME2	13
MF	GO:0030291	protein serine/threonine kinase inhibitor activity	5/571	34/18368	0.00376411	0.0270017	0.0209431	PRKAR1A/PPP1R1B/CDKN1C/HSPB1/YWHAG	5
MF	GO:0022853	active ion transmembrane transporter activity	17/571	267/18368	0.00429396	0.030428	0.0236006	COX1/COX3/CYTB/UQCRH/ATP5F1B/CYC1/SLC25A1/COX4I1/SLC25A3/UQCR10/SLC25A4/UQCRFS1/CYB5A/COX6B1/COX5A/UQCRC1/COX8A	17
MF	GO:0055106	ubiquitin-protein transferase regulator activity	4/571	22/18368	0.0043283	0.030428	0.0236006	RPL37/RPL11/RPL23/RPS20	4
MF	GO:0001540	amyloid-beta binding	8/571	84/18368	0.00456192	0.0317528	0.0246282	CD36/CST3/PFDN5/ITM2B/ITM2C/C1QA/CRYAB/PFDN2	8
MF	GO:0023023	MHC protein complex binding	5/571	36/18368	0.00484692	0.0334058	0.0259103	CD81/YWHAE/B2M/HSPA8/HSP90AB1	5
MF	GO:0017134	fibroblast growth factor binding	4/571	23/18368	0.00511258	0.0345591	0.0268048	FGFRL1/FIBP/FGFR1/RPS2	4
MF	GO:0070412	R-SMAD binding	4/571	23/18368	0.00511258	0.0345591	0.0268048	RGCC/DDX5/FOS/PPARG	4
MF	GO:0003995	acyl-CoA dehydrogenase activity	3/571	12/18368	0.0053306	0.0356896	0.0276817	TECR/ACADVL/ACADS	3
MF	GO:0005178	integrin binding	11/571	144/18368	0.00538427	0.0357089	0.0276967	PPIA/CD81/CALR/CD151/TIMP2/COL3A1/THY1/LAMB2/ITGB1/ACTN4/P4HB	11
MF	GO:0015035	protein-disulfide reductase activity	5/571	37/18368	0.00546375	0.0358973	0.0278428	TXN/PDIA3/PDIA6/PGK1/P4HB	5
MF	GO:0003727	single-stranded RNA binding	8/571	87/18368	0.00564174	0.0367235	0.0284836	HNRNPU/EIF4B/ANXA1/HNRNPH1/CNBP/HNRNPA1/EIF4H/PABPC1	8
MF	GO:0042277	peptide binding	19/571	321/18368	0.00575278	0.0371028	0.0287778	MGST1/CD36/PPIA/CLTA/CST3/PFDN5/GSTM3/CLTB/ITM2B/ITM2C/CALR/CAT/C1QA/CRYAB/PFDN2/RAMP2/HSP90AB1/PPIB/PPARG	19
MF	GO:0048306	calcium-dependent protein binding	8/571	88/18368	0.00604176	0.0386124	0.0299486	S100A4/CALM2/ANXA1/S100B/DDX5/ANXA6/S100A10/ANXA2	8
MF	GO:0003755	peptidyl-prolyl cis-trans isomerase activity	5/571	38/18368	0.00613399	0.0388486	0.0301319	PIN1/PPIA/FKBP8/FKBP4/PPIB	5
MF	GO:0016668	oxidoreductase activity, acting on a sulfur group of donors, NAD(P) as acceptor	3/571	13/18368	0.00677131	0.0425021	0.0329656	TXN/DLD/PGK1	3
MF	GO:0003925	G protein activity	5/571	40/18368	0.00764389	0.0475545	0.0368843	RAC1/RAB11B/RAB7A/RHOA/RAB1B	5
MF	GO:0042974	retinoic acid receptor binding	4/571	26/18368	0.00802068	0.0492986	0.0382371	CNOT1/ACTN4/FUS/PPARG	4
MF	GO:0003725	double-stranded RNA binding	7/571	74/18368	0.0080645	0.0492986	0.0382371	HNRNPU/VIM/EIF4B/CLTC/EIF4H/TUBB4B/HSP90AB1	7
1 Gene Ontology (GO) category in wich enriched terms were included. Where BP stands for "Biological Process", MF stands for "Molecular Function" and CC stands for "Cellular Component".
2 Term ID
3 Enriched term description
4 Fraction of the number of genes within the total (569) of the input list that are related to the term.
5 Ratio of all genes that are annotated in this term
6 Enrichment p-value calculated by comparing the observed frequency of an annotation term with the frequency expected by chance.
7 P-value adjusted for multiple testing using the FDR test.
8 Q-value obtained by adjusted for the False Discovery Rate (FDR).
9 Genes in the query list that are related to the enriched term.
10 Number of genes in the input gene list (query) that are found within the genes related to the enriched term.
