# Supplementary material for: Transcriptome analysis of perirenal fat from Spanish Assaf suckling lamb carcasses showing different levels of kidney knob and channel fat
Source: Front Vet Sci. 2023 May 15;10:1150996. doi: 10.3389/fvets.2023.1150996 (PMC10225515; doi:10.3389/fvets.2023.1150996)
Supplement: Supplementary file 5 [file Table_5.xlsx]

## Sheet: Sheet1
Table S5: Differentially expressed genes (DEGs) identified through the DESeq2 analysis performed for the High kidney knob and channel fat (KKCF) and Low-KKCF groups of perirenal fat transcriptomed of Assaf suckling lambs considered in this study. For each of the significant genes (gene symbol indicated), the baseMean (the mean of the total counts of each gene in the samples), log2FoldChange (the …
Gene	baseMean1	log2FoldChange2	lfcSE3	stat4	pvalue5	padj6
TUBA8	535.609	-3.5898	0.759086	-4.7291	2.25514e-06	0.00158802
CACNA1I	108.642	-3.52143	0.87055	-4.04506	5.2309e-05	0.0149093
ACLY	28594.8	-3.11571	0.412662	-7.55028	4.3431e-14	5.19912e-10
ENSOARG00020015344	144.616	-3.03747	0.48385	-6.27772	3.4358e-10	1.1713e-06
AK4	107.708	-2.98608	0.64218	-4.64991	3.32075e-06	0.00220848
TMEM37	39.1186	-2.96531	0.684921	-4.32942	1.49501e-05	0.00664487
BDH1	558.898	-2.93672	0.487503	-6.024	1.70161e-09	3.395e-06
ENSOARG00020007711	339.222	-2.85279	0.57802	-4.93545	7.99655e-07	0.000736359
TFF2	92.3898	-2.7869	0.75421	-3.69513	0.000219775	0.0404759
FASN	120085	-2.76343	0.541401	-5.10421	3.32171e-07	0.000361493
ENSOARG00020016268	1312.34	-2.75994	0.687271	-4.0158	5.92456e-05	0.0164937
SCD	29794.5	-2.74184	0.471042	-5.8208	5.8565e-09	1.00154e-05
ENSOARG00020000601	737.705	-2.68601	0.581446	-4.61953	3.84613e-06	0.00238571
UCP1	4002.83	-2.55826	0.701473	-3.64699	0.000265331	0.0462068
ENSOARG00020003645	35.5581	-2.51133	0.658879	-3.81153	0.000138111	0.0301869
AACS	1881.75	-2.47577	0.395652	-6.25743	3.91378e-10	1.1713e-06
ENSOARG00020008606	180.744	-2.46328	0.512538	-4.80604	1.53949e-06	0.00115183
TRIB3	250.505	-2.27448	0.576326	-3.94652	7.92955e-05	0.0201967
FBXO24	209.313	-2.23836	0.51971	-4.30695	1.65524e-05	0.00683272
MID1IP1	1721.92	-2.21944	0.606873	-3.65717	0.000255017	0.0455643
ENSOARG00020002503	132.512	-2.19198	0.57589	-3.80625	0.000141091	0.0301869
PANK3	1218.98	-2.17343	0.473089	-4.59412	4.34573e-06	0.00247727
CPN2	283.421	-2.15229	0.556726	-3.86598	0.000110644	0.0264903
ELOVL6	12453.3	-2.14407	0.521443	-4.1118	3.92594e-05	0.0120506
GPT2	1354.97	-2.0934	0.435359	-4.80845	1.52104e-06	0.00115183
WNT11	192.157	-2.04757	0.473879	-4.32086	1.55423e-05	0.00664487
ANKRD9	684.077	-2.03331	0.524932	-3.87348	0.000107292	0.0263629
PLEKHH1	82.5968	-1.98847	0.519548	-3.82731	0.00012955	0.0292612
INSIG1	3383.52	-1.95261	0.400219	-4.87886	1.06699e-06	0.000912357
KLHL11	305.984	-1.88726	0.502766	-3.75376	0.000174205	0.0353458
ob	219.232	-1.85752	0.483002	-3.84578	0.000120171	0.0281626
CYCS	2989.18	-1.85604	0.512104	-3.62433	0.000289711	0.0468215
GPAM	5935.62	-1.83417	0.488111	-3.7577	0.000171483	0.0353458
PARM1	350.854	-1.80247	0.469221	-3.8414	0.000122334	0.0281626
DGAT2	26586.1	-1.78771	0.429495	-4.16235	3.14988e-05	0.0101911
IDI1	2833.58	-1.76388	0.428845	-4.1131	3.90385e-05	0.0120506
PFKFB3	2926.88	-1.74257	0.466116	-3.73848	0.000185137	0.0369379
CHI3L1	2951.06	-1.73578	0.460442	-3.76981	0.000163375	0.0343116
WFS1	1981.33	-1.71497	0.309668	-5.53808	3.05804e-08	4.57598e-05
MTFP1	223.283	-1.68058	0.465141	-3.61305	0.000302612	0.0468215
ENSOARG00020017972	2043.24	-1.63223	0.451069	-3.61858	0.000296222	0.0468215
ACSS2	56282.3	-1.61807	0.451007	-3.58768	0.000333638	0.0499248
MVD	1793.64	-1.61146	0.385073	-4.18481	2.85402e-05	0.0100487
ADA	1567.54	-1.59469	0.379503	-4.20205	2.64504e-05	0.00959508
PPARGC1B	129.114	-1.56801	0.423601	-3.70161	0.000214233	0.0400716
ENSOARG00020017431	1074.56	-1.5505	0.427391	-3.62782	0.000285823	0.0468215
COX1	134420	-1.42303	0.393995	-3.61179	0.000304086	0.0468215
ADCY6	2636.02	-1.38953	0.385772	-3.60196	0.000315824	0.0478573
LPCAT3	697.37	-1.24071	0.332825	-3.72782	0.00019314	0.0377916
SLC9A3R2	1198.48	1.21388	0.325921	3.72447	0.00019573	0.0377916
TXNIP	10571.3	1.28715	0.351556	3.66129	0.000250947	0.0455165
SLC40A1	2389.98	1.3187	0.316296	4.1692	3.0567e-05	0.0101644
MMRN2	965.043	1.35222	0.374477	3.61095	0.000305077	0.0468215
RGMB	277.518	1.39134	0.381604	3.64602	0.000266332	0.0462068
AOX1	4896.3	1.42151	0.382815	3.71331	0.000204564	0.0388704
SESN1	986.072	1.48917	0.349524	4.26057	2.0391e-05	0.00791745
ACTA2	891.52	1.50484	0.377124	3.9903	6.59896e-05	0.0179537
ASS1	126.551	1.51101	0.349564	4.32255	1.54237e-05	0.00664487
ENSOARG00020015807	608.693	1.54503	0.339351	4.55289	5.29132e-06	0.0028792
TCF21	236.506	1.64564	0.425002	3.87208	0.000107909	0.0263629
SQOR	2234.06	1.67102	0.375093	4.45495	8.39118e-06	0.00401803
CA4	1513.47	1.67771	0.363761	4.61212	3.98582e-06	0.00238571
PRR5L	316.454	1.70146	0.417173	4.07855	4.53178e-05	0.0135625
TMEM100	106.201	1.82804	0.429185	4.25934	2.0503e-05	0.00791745
VEGFA	947.926	1.91905	0.529862	3.62179	0.000292577	0.0468215
KLF11	231.49	1.9197	0.504383	3.80603	0.000141214	0.0301869
BTNL9	979.61	1.96127	0.494775	3.96397	7.37148e-05	0.0191835
RNF19B	769.165	1.99392	0.444419	4.48657	7.2378e-06	0.00376712
RASGEF1B	264.514	2.13397	0.350581	6.08695	1.15079e-09	2.75523e-06
SESN2	108.72	2.28121	0.436567	5.22535	1.73828e-07	0.00020809
ENSOARG00020019317	29.5829	2.30761	0.635535	3.63097	0.000282353	0.0468215
AQP3	759.925	2.34083	0.46382	5.04685	4.49163e-07	0.000448078
THBS1	636.458	2.397	0.602253	3.98005	6.89011e-05	0.0183292
ALPL	168.216	2.5881	0.474301	5.45666	4.85174e-08	6.45336e-05
CISH	463.78	2.63699	0.724587	3.6393	0.000273382	0.0467522
ENSOARG00020024147	400.072	2.68226	0.370413	7.24127	4.44493e-13	2.66051e-09
SLC2A5	38.7487	2.99704	0.711063	4.21487	2.4992e-05	0.00934934
GPR176	42.9522	3.02861	0.725007	4.17736	2.94916e-05	0.010087
ENSOARG00020007871	175.689	3.32361	0.745078	4.46075	8.16729e-06	0.00401803
ENSOARG00020020193	51.6339	3.45061	0.851379	4.05296	5.05737e-05	0.0147663
1 Average of the normalized counts values divided by the size factors.
2 Effect size estimate. The negative values indicate a higher expression of the gene in Low-KKCF group and in positive values a higher expression of the genes in the High-KKCF group.
3 Standard error estimate for the log 2 Fold Change estimate.
4 Results of Wald statistic.
5 Wald test p-value specific for each gene.
6 BH-adjusted p-values for each gene. All of the values are < 0.05 as only significant DEGs are presented in this table.
