# Supplementary material for: Transcriptome analysis of perirenal fat from Spanish Assaf suckling lamb carcasses showing different levels of kidney knob and channel fat
Source: Front Vet Sci. 2023 May 15;10:1150996. doi: 10.3389/fvets.2023.1150996 (PMC10225515; doi:10.3389/fvets.2023.1150996)
Supplement: Supplementary file 6 [file Table_6.XLSX]

## Sheet: Sheet1
Table S6: Results of the functional enrichment analysis performed with clusterProfiler for the differentially expressed genes with increased expression in the Low-KKCF group samples when compared with the High-KKCF group. The list includes the results of the following Gene Ontology categories: GO:Molecular Function, GO:Biological Process, and GO:Cellular Component.
Category 1	ID 2	Description 3	GeneRatio 4	BgRatio 5	P-value 4	P adj 7	Q-value 8	geneID 9	Count 10
BP	GO:0006631	fatty acid metabolic process	12/38	390/18723	9.3704e-12	1.25189e-08	8.34459e-09	AACS/ACLY/ACSS2/DGAT2/ELOVL6/FASN/GPAM/INSIG1/LEP/MID1IP1/SCD/TRIB3	12
BP	GO:0009150	purine ribonucleotide metabolic process	11/38	368/18723	1.09055e-10	3.92687e-08	2.6175e-08	ACLY/ACSS2/ADA/ADCY6/AK4/DGAT2/ELOVL6/FASN/GPAM/MVD/PANK3	11
BP	GO:0033865	nucleoside bisphosphate metabolic process	8/38	128/18723	1.5751e-10	3.92687e-08	2.6175e-08	ACLY/ACSS2/DGAT2/ELOVL6/FASN/GPAM/MVD/PANK3	8
BP	GO:0033875	ribonucleoside bisphosphate metabolic process	8/38	128/18723	1.5751e-10	3.92687e-08	2.6175e-08	ACLY/ACSS2/DGAT2/ELOVL6/FASN/GPAM/MVD/PANK3	8
BP	GO:0034032	purine nucleoside bisphosphate metabolic process	8/38	128/18723	1.5751e-10	3.92687e-08	2.6175e-08	ACLY/ACSS2/DGAT2/ELOVL6/FASN/GPAM/MVD/PANK3	8
BP	GO:0009259	ribonucleotide metabolic process	11/38	385/18723	1.76357e-10	3.92687e-08	2.6175e-08	ACLY/ACSS2/ADA/ADCY6/AK4/DGAT2/ELOVL6/FASN/GPAM/MVD/PANK3	11
BP	GO:0006163	purine nucleotide metabolic process	11/38	396/18723	2.37852e-10	3.97212e-08	2.64766e-08	ACLY/ACSS2/ADA/ADCY6/AK4/DGAT2/ELOVL6/FASN/GPAM/MVD/PANK3	11
BP	GO:0019693	ribose phosphate metabolic process	11/38	396/18723	2.37852e-10	3.97212e-08	2.64766e-08	ACLY/ACSS2/ADA/ADCY6/AK4/DGAT2/ELOVL6/FASN/GPAM/MVD/PANK3	11
BP	GO:0072521	purine-containing compound metabolic process	11/38	416/18723	4.00828e-10	5.95007e-08	3.96609e-08	ACLY/ACSS2/ADA/ADCY6/AK4/DGAT2/ELOVL6/FASN/GPAM/MVD/PANK3	11
BP	GO:0006637	acyl-CoA metabolic process	7/38	96/18723	8.26962e-10	1.00438e-07	6.69483e-08	ACLY/ACSS2/DGAT2/ELOVL6/FASN/GPAM/MVD	7
BP	GO:0035383	thioester metabolic process	7/38	96/18723	8.26962e-10	1.00438e-07	6.69483e-08	ACLY/ACSS2/DGAT2/ELOVL6/FASN/GPAM/MVD	7
BP	GO:0006633	fatty acid biosynthetic process	8/38	163/18723	1.08769e-09	1.21096e-07	8.07181e-08	ACLY/ACSS2/ELOVL6/FASN/INSIG1/MID1IP1/SCD/TRIB3	8
BP	GO:0009117	nucleotide metabolic process	11/38	489/18723	2.19448e-09	2.25525e-07	1.50326e-07	ACLY/ACSS2/ADA/ADCY6/AK4/DGAT2/ELOVL6/FASN/GPAM/MVD/PANK3	11
BP	GO:0006753	nucleoside phosphate metabolic process	11/38	497/18723	2.59994e-09	2.48109e-07	1.6538e-07	ACLY/ACSS2/ADA/ADCY6/AK4/DGAT2/ELOVL6/FASN/GPAM/MVD/PANK3	11
BP	GO:0072330	monocarboxylic acid biosynthetic process	8/38	214/18723	9.30759e-09	8.28996e-07	5.52577e-07	ACLY/ACSS2/ELOVL6/FASN/INSIG1/MID1IP1/SCD/TRIB3	8
BP	GO:0008203	cholesterol metabolic process	7/38	137/18723	1.00533e-08	8.39454e-07	5.59548e-07	ACLY/DGAT2/IDI1/INSIG1/LEP/LPCAT3/MVD	7
BP	GO:1902652	secondary alcohol metabolic process	7/38	147/18723	1.63999e-08	1.28884e-06	8.5909e-07	ACLY/DGAT2/IDI1/INSIG1/LEP/LPCAT3/MVD	7
BP	GO:0016125	sterol metabolic process	7/38	152/18723	2.0676e-08	1.53462e-06	1.02292e-06	ACLY/DGAT2/IDI1/INSIG1/LEP/LPCAT3/MVD	7
BP	GO:0006164	purine nucleotide biosynthetic process	7/38	191/18723	9.94736e-08	6.46375e-06	4.30849e-06	ACLY/ACSS2/ADA/ADCY6/AK4/ELOVL6/PANK3	7
BP	GO:0006695	cholesterol biosynthetic process	5/38	57/18723	1.01601e-07	6.46375e-06	4.30849e-06	ACLY/IDI1/INSIG1/LPCAT3/MVD	5
BP	GO:1902653	secondary alcohol biosynthetic process	5/38	57/18723	1.01601e-07	6.46375e-06	4.30849e-06	ACLY/IDI1/INSIG1/LPCAT3/MVD	5
BP	GO:0072522	purine-containing compound biosynthetic process	7/38	200/18723	1.36203e-07	8.27126e-06	5.5133e-06	ACLY/ACSS2/ADA/ADCY6/AK4/ELOVL6/PANK3	7
BP	GO:0046394	carboxylic acid biosynthetic process	8/38	314/18723	1.80729e-07	1.0138e-05	6.75763e-06	ACLY/ACSS2/ELOVL6/FASN/INSIG1/MID1IP1/SCD/TRIB3	8
BP	GO:0016126	sterol biosynthetic process	5/38	64/18723	1.83115e-07	1.0138e-05	6.75763e-06	ACLY/IDI1/INSIG1/LPCAT3/MVD	5
BP	GO:0016053	organic acid biosynthetic process	8/38	316/18723	1.89709e-07	1.0138e-05	6.75763e-06	ACLY/ACSS2/ELOVL6/FASN/INSIG1/MID1IP1/SCD/TRIB3	8
BP	GO:0046165	alcohol biosynthetic process	6/38	140/18723	3.55872e-07	1.82863e-05	1.2189e-05	ACLY/IDI1/INSIG1/LEP/LPCAT3/MVD	6
BP	GO:0006066	alcohol metabolic process	8/38	353/18723	4.40302e-07	2.17868e-05	1.45222e-05	ACLY/ACSS2/DGAT2/IDI1/INSIG1/LEP/LPCAT3/MVD	8
BP	GO:0009165	nucleotide biosynthetic process	7/38	254/18723	6.86294e-07	3.2215e-05	2.14733e-05	ACLY/ACSS2/ADA/ADCY6/AK4/ELOVL6/PANK3	7
BP	GO:0006084	acetyl-CoA metabolic process	4/38	35/18723	7.21806e-07	3.2215e-05	2.14733e-05	ACLY/ACSS2/FASN/MVD	4
BP	GO:1901293	nucleoside phosphate biosynthetic process	7/38	256/18723	7.2339e-07	3.2215e-05	2.14733e-05	ACLY/ACSS2/ADA/ADCY6/AK4/ELOVL6/PANK3	7
BP	GO:0009152	purine ribonucleotide biosynthetic process	6/38	169/18723	1.07526e-06	4.63404e-05	3.08887e-05	ACLY/ACSS2/ADCY6/AK4/ELOVL6/PANK3	6
BP	GO:0046890	regulation of lipid biosynthetic process	6/38	171/18723	1.15174e-06	4.80852e-05	3.20518e-05	DGAT2/INSIG1/LEP/LPCAT3/MID1IP1/TRIB3	6
BP	GO:0006694	steroid biosynthetic process	6/38	173/18723	1.23262e-06	4.99023e-05	3.3263e-05	ACLY/IDI1/INSIG1/LEP/LPCAT3/MVD	6
BP	GO:0120162	positive regulation of cold-induced thermogenesis	5/38	97/18723	1.47446e-06	5.79376e-05	3.8619e-05	ELOVL6/LEP/PPARGC1B/SCD/UCP1	5
BP	GO:0009260	ribonucleotide biosynthetic process	6/38	182/18723	1.65628e-06	6.32227e-05	4.21418e-05	ACLY/ACSS2/ADCY6/AK4/ELOVL6/PANK3	6
BP	GO:0046390	ribose phosphate biosynthetic process	6/38	190/18723	2.12645e-06	7.89151e-05	5.26018e-05	ACLY/ACSS2/ADCY6/AK4/ELOVL6/PANK3	6
BP	GO:0008202	steroid metabolic process	7/38	319/18723	3.12918e-06	0.000112989	7.53139e-05	ACLY/DGAT2/IDI1/INSIG1/LEP/LPCAT3/MVD	7
BP	GO:0062012	regulation of small molecule metabolic process	7/38	334/18723	4.23549e-06	0.000148911	9.92583e-05	AK4/DGAT2/INSIG1/LEP/LPCAT3/MID1IP1/TRIB3	7
BP	GO:0006790	sulfur compound metabolic process	7/38	339/18723	4.66994e-06	0.000159975	0.000106633	ACLY/ACSS2/DGAT2/ELOVL6/FASN/GPAM/MVD	7
BP	GO:0033866	nucleoside bisphosphate biosynthetic process	4/38	60/18723	6.48245e-06	0.000206204	0.000137447	ACLY/ACSS2/ELOVL6/PANK3	4
BP	GO:0034030	ribonucleoside bisphosphate biosynthetic process	4/38	60/18723	6.48245e-06	0.000206204	0.000137447	ACLY/ACSS2/ELOVL6/PANK3	4
BP	GO:0034033	purine nucleoside bisphosphate biosynthetic process	4/38	60/18723	6.48245e-06	0.000206204	0.000137447	ACLY/ACSS2/ELOVL6/PANK3	4
BP	GO:1901617	organic hydroxy compound biosynthetic process	6/38	237/18723	7.59483e-06	0.00023597	0.000157288	ACLY/IDI1/INSIG1/LEP/LPCAT3/MVD	6
BP	GO:0070542	response to fatty acid	4/38	64/18723	8.39753e-06	0.00025498	0.00016996	AACS/DGAT2/SCD/UCP1	4
BP	GO:0106106	cold-induced thermogenesis	5/38	144/18723	1.027e-05	0.000298276	0.000198819	ELOVL6/LEP/PPARGC1B/SCD/UCP1	5
BP	GO:0120161	regulation of cold-induced thermogenesis	5/38	144/18723	1.027e-05	0.000298276	0.000198819	ELOVL6/LEP/PPARGC1B/SCD/UCP1	5
BP	GO:1990845	adaptive thermogenesis	5/38	157/18723	1.56135e-05	0.000443822	0.000295835	ELOVL6/LEP/PPARGC1B/SCD/UCP1	5
BP	GO:0001659	temperature homeostasis	5/38	174/18723	2.56237e-05	0.000713194	0.000475387	ELOVL6/LEP/PPARGC1B/SCD/UCP1	5
BP	GO:0019217	regulation of fatty acid metabolic process	4/38	93/18723	3.69976e-05	0.00100875	0.000672395	DGAT2/INSIG1/MID1IP1/TRIB3	4
BP	GO:0045922	negative regulation of fatty acid metabolic process	3/38	35/18723	4.82675e-05	0.00128411	0.000855936	DGAT2/INSIG1/TRIB3	3
BP	GO:0019218	regulation of steroid metabolic process	4/38	100/18723	4.91856e-05	0.00128411	0.000855936	DGAT2/INSIG1/LEP/LPCAT3	4
BP	GO:0019216	regulation of lipid metabolic process	6/38	331/18723	4.99802e-05	0.00128411	0.000855936	DGAT2/INSIG1/LEP/LPCAT3/MID1IP1/TRIB3	6
BP	GO:0060612	adipose tissue development	3/38	41/18723	7.79566e-05	0.00196509	0.00130986	AACS/DGAT2/LEP	3
BP	GO:0045444	fat cell differentiation	5/38	229/18723	9.463e-05	0.00234122	0.00156056	AACS/INSIG1/LEP/TRIB3/UCP1	5
BP	GO:0044058	regulation of digestive system process	3/38	44/18723	9.64473e-05	0.00234279	0.00156162	LEP/LPCAT3/TFF2	3
BP	GO:0035384	thioester biosynthetic process	3/38	45/18723	0.000103192	0.00241867	0.00161219	ACLY/ACSS2/ELOVL6	3
BP	GO:0071616	acyl-CoA biosynthetic process	3/38	45/18723	0.000103192	0.00241867	0.00161219	ACLY/ACSS2/ELOVL6	3
BP	GO:0006984	ER-nucleus signaling pathway	3/38	46/18723	0.000110237	0.00253925	0.00169256	INSIG1/LPCAT3/WFS1	3
BP	GO:0042304	regulation of fatty acid biosynthetic process	3/38	49/18723	0.000133234	0.00301696	0.00201099	INSIG1/MID1IP1/TRIB3	3
BP	GO:0061448	connective tissue development	5/38	252/18723	0.000148223	0.0032623	0.00217452	AACS/CHI3L1/DGAT2/LEP/WNT11	5
BP	GO:0010565	regulation of cellular ketone metabolic process	4/38	133/18723	0.000148952	0.0032623	0.00217452	DGAT2/INSIG1/MID1IP1/TRIB3	4
BP	GO:0030300	regulation of intestinal cholesterol absorption	2/38	10/18723	0.000178655	0.00384973	0.00256608	LEP/LPCAT3	2
BP	GO:0033197	response to vitamin E	2/38	11/18723	0.000218076	0.00455235	0.00303442	ADA/LEP	2
BP	GO:1904729	regulation of intestinal lipid absorption	2/38	11/18723	0.000218076	0.00455235	0.00303442	LEP/LPCAT3	2
BP	GO:1904478	regulation of intestinal absorption	2/38	13/18723	0.00030848	0.00634046	0.00422631	LEP/LPCAT3	2
BP	GO:0050810	regulation of steroid biosynthetic process	3/38	69/18723	0.000368434	0.00745799	0.00497121	INSIG1/LEP/LPCAT3	3
BP	GO:0032933	SREBP signaling pathway	2/38	15/18723	0.0004142	0.0081378	0.00542435	INSIG1/LPCAT3	2
BP	GO:0050746	regulation of lipoprotein metabolic process	2/38	15/18723	0.0004142	0.0081378	0.00542435	DGAT2/LEP	2
BP	GO:0006091	generation of precursor metabolites and energy	6/38	490/18723	0.000422308	0.00817686	0.00545038	AACS/ACSS2/AK4/COX1/CYCS/LEP	6
BP	GO:1901568	fatty acid derivative metabolic process	3/38	74/18723	0.000452665	0.00863944	0.00575872	AACS/DGAT2/ELOVL6	3
BP	GO:0055089	fatty acid homeostasis	2/38	16/18723	0.000472765	0.00877242	0.00584736	DGAT2/GPAM	2
BP	GO:0071501	cellular response to sterol depletion	2/38	16/18723	0.000472765	0.00877242	0.00584736	INSIG1/LPCAT3	2
BP	GO:0006085	acetyl-CoA biosynthetic process	2/38	18/18723	0.000601234	0.0105691	0.00704493	ACLY/ACSS2	2
BP	GO:0006991	response to sterol depletion	2/38	18/18723	0.000601234	0.0105691	0.00704493	INSIG1/LPCAT3	2
BP	GO:0015936	coenzyme A metabolic process	2/38	18/18723	0.000601234	0.0105691	0.00704493	ACLY/PANK3	2
BP	GO:0030299	intestinal cholesterol absorption	2/38	18/18723	0.000601234	0.0105691	0.00704493	LEP/LPCAT3	2
BP	GO:0006071	glycerol metabolic process	2/38	19/18723	0.000671107	0.0113494	0.00756505	DGAT2/LEP	2
BP	GO:0046033	AMP metabolic process	2/38	19/18723	0.000671107	0.0113494	0.00756505	ADA/AK4	2
BP	GO:0070233	negative regulation of T cell apoptotic process	2/38	19/18723	0.000671107	0.0113494	0.00756505	ADA/GPAM	2
BP	GO:0003091	renal water homeostasis	2/38	21/18723	0.00082206	0.0130747	0.00871507	ADCY6/WFS1	2
BP	GO:0006123	mitochondrial electron transport, cytochrome c to oxygen	2/38	21/18723	0.00082206	0.0130747	0.00871507	COX1/CYCS	2
BP	GO:0044241	lipid digestion	2/38	21/18723	0.00082206	0.0130747	0.00871507	LEP/LPCAT3	2
BP	GO:0045717	negative regulation of fatty acid biosynthetic process	2/38	21/18723	0.00082206	0.0130747	0.00871507	INSIG1/TRIB3	2
BP	GO:0098856	intestinal lipid absorption	2/38	21/18723	0.00082206	0.0130747	0.00871507	LEP/LPCAT3	2
BP	GO:0042180	cellular ketone metabolic process	4/38	211/18723	0.000857064	0.013471	0.00897927	DGAT2/INSIG1/MID1IP1/TRIB3	4
BP	GO:0019400	alditol metabolic process	2/38	22/18723	0.000903109	0.0140297	0.00935165	DGAT2/LEP	2
BP	GO:0002021	response to dietary excess	2/38	24/18723	0.00107628	0.0165277	0.0110167	LEP/UCP1	2
BP	GO:0006641	triglyceride metabolic process	3/38	100/18723	0.00108887	0.016531	0.011019	DGAT2/GPAM/INSIG1	3
BP	GO:0045833	negative regulation of lipid metabolic process	3/38	102/18723	0.00115299	0.0167844	0.0111878	DGAT2/INSIG1/TRIB3	3
BP	GO:0062014	negative regulation of small molecule metabolic process	3/38	102/18723	0.00115299	0.0167844	0.0111878	DGAT2/INSIG1/TRIB3	3
BP	GO:0035336	long-chain fatty-acyl-CoA metabolic process	2/38	25/18723	0.00116838	0.0167844	0.0111878	DGAT2/ELOVL6	2
BP	GO:0036315	cellular response to sterol	2/38	25/18723	0.00116838	0.0167844	0.0111878	AACS/INSIG1	2
BP	GO:0046339	diacylglycerol metabolic process	2/38	25/18723	0.00116838	0.0167844	0.0111878	DGAT2/GPAM	2
BP	GO:0022600	digestive system process	3/38	104/18723	0.00121944	0.0173316	0.0115526	LEP/LPCAT3/TFF2	3
BP	GO:0008299	isoprenoid biosynthetic process	2/38	28/18723	0.00146651	0.0206238	0.0137471	IDI1/MVD	2
BP	GO:0006720	isoprenoid metabolic process	3/38	116/18723	0.00166909	0.0229485	0.0152966	DGAT2/IDI1/MVD	3
BP	GO:0008654	phospholipid biosynthetic process	4/38	253/18723	0.00167506	0.0229485	0.0152966	GPAM/IDI1/LPCAT3/MVD	4
BP	GO:0070229	negative regulation of lymphocyte apoptotic process	2/38	30/18723	0.00168335	0.0229485	0.0152966	ADA/GPAM	2
BP	GO:0048732	gland development	5/38	436/18723	0.00178313	0.0240633	0.0160397	AACS/ADA/AK4/FASN/WNT11	5
BP	GO:0030431	sleep	2/38	32/18723	0.0019145	0.0253245	0.0168803	ADA/CACNA1I	2
BP	GO:0061037	negative regulation of cartilage development	2/38	32/18723	0.0019145	0.0253245	0.0168803	LEP/WNT11	2
BP	GO:0070232	regulation of T cell apoptotic process	2/38	34/18723	0.00215986	0.02829	0.018857	ADA/GPAM	2
BP	GO:0006639	acylglycerol metabolic process	3/38	128/18723	0.00221074	0.0286752	0.0191138	DGAT2/GPAM/INSIG1	3
BP	GO:0006638	neutral lipid metabolic process	3/38	129/18723	0.00226022	0.0290351	0.0193537	DGAT2/GPAM/INSIG1	3
BP	GO:0090181	regulation of cholesterol metabolic process	2/38	35/18723	0.00228784	0.02911	0.0194036	DGAT2/LPCAT3	2
BP	GO:0036314	response to sterol	2/38	36/18723	0.00241932	0.0304926	0.0203252	AACS/INSIG1	2
BP	GO:0032147	activation of protein kinase activity	3/38	134/18723	0.00251798	0.0314394	0.0209563	CHI3L1/LEP/WNT11	3
BP	GO:0031667	response to nutrient levels	5/38	474/18723	0.00256561	0.0317375	0.021155	AACS/ADA/LEP/UCP1/WNT11	5
BP	GO:0007586	digestion	3/38	137/18723	0.00268101	0.0321209	0.0214106	LEP/LPCAT3/TFF2	3
BP	GO:0050671	positive regulation of lymphocyte proliferation	3/38	137/18723	0.00268101	0.0321209	0.0214106	ADA/GPAM/LEP	3
BP	GO:0035337	fatty-acyl-CoA metabolic process	2/38	38/18723	0.00269277	0.0321209	0.0214106	DGAT2/ELOVL6	2
BP	GO:0071398	cellular response to fatty acid	2/38	38/18723	0.00269277	0.0321209	0.0214106	DGAT2/UCP1	2
BP	GO:0032946	positive regulation of mononuclear cell proliferation	3/38	138/18723	0.00273678	0.0322201	0.0214767	ADA/GPAM/LEP	3
BP	GO:0071375	cellular response to peptide hormone stimulus	4/38	290/18723	0.00274932	0.0322201	0.0214767	ADCY6/INSIG1/LEP/TRIB3	4
BP	GO:0045598	regulation of fat cell differentiation	3/38	139/18723	0.00279325	0.0324503	0.0216301	INSIG1/LEP/TRIB3	3
BP	GO:0006119	oxidative phosphorylation	3/38	141/18723	0.00290836	0.0334963	0.0223273	AK4/COX1/CYCS	3
BP	GO:0009167	purine ribonucleoside monophosphate metabolic process	2/38	41/18723	0.00312892	0.0354257	0.0236134	ADA/AK4	2
BP	GO:0050892	intestinal absorption	2/38	41/18723	0.00312892	0.0354257	0.0236134	LEP/LPCAT3	2
BP	GO:0001889	liver development	3/38	147/18723	0.00327111	0.0365304	0.0243497	AACS/ADA/AK4	3
BP	GO:0019432	triglyceride biosynthetic process	2/38	42/18723	0.00328117	0.0365304	0.0243497	DGAT2/GPAM	2
BP	GO:0044272	sulfur compound biosynthetic process	3/38	148/18723	0.00333415	0.0368134	0.0245384	ACLY/ACSS2/ELOVL6	3
BP	GO:0061008	hepaticobiliary system development	3/38	150/18723	0.00346244	0.0376083	0.0250683	AACS/ADA/AK4	3
BP	GO:0070665	positive regulation of leukocyte proliferation	3/38	150/18723	0.00346244	0.0376083	0.0250683	ADA/GPAM/LEP	3
BP	GO:0009126	purine nucleoside monophosphate metabolic process	2/38	44/18723	0.0035959	0.038433	0.025618	ADA/AK4	2
BP	GO:1903573	negative regulation of response to endoplasmic reticulum stress	2/38	44/18723	0.0035959	0.038433	0.025618	LPCAT3/WFS1	2
BP	GO:0015980	energy derivation by oxidation of organic compounds	4/38	318/18723	0.00382443	0.0405511	0.0270298	AK4/COX1/CYCS/LEP	4
BP	GO:2000107	negative regulation of leukocyte apoptotic process	2/38	46/18723	0.00392418	0.0412811	0.0275164	ADA/GPAM	2
BP	GO:0006111	regulation of gluconeogenesis	2/38	48/18723	0.00426589	0.0445252	0.0296788	DGAT2/LEP	2
BP	GO:0046460	neutral lipid biosynthetic process	2/38	50/18723	0.00462092	0.0464177	0.0309402	DGAT2/GPAM	2
BP	GO:0046463	acylglycerol biosynthetic process	2/38	50/18723	0.00462092	0.0464177	0.0309402	DGAT2/GPAM	2
BP	GO:0050873	brown fat cell differentiation	2/38	50/18723	0.00462092	0.0464177	0.0309402	LEP/UCP1	2
BP	GO:0070231	T cell apoptotic process	2/38	50/18723	0.00462092	0.0464177	0.0309402	ADA/GPAM	2
BP	GO:1901570	fatty acid derivative biosynthetic process	2/38	50/18723	0.00462092	0.0464177	0.0309402	AACS/ELOVL6	2
BP	GO:0055088	lipid homeostasis	3/38	167/18723	0.00467605	0.046621	0.0310757	DGAT2/GPAM/INSIG1	3
BP	GO:0006636	unsaturated fatty acid biosynthetic process	2/38	51/18723	0.0048034	0.0471863	0.0314526	ELOVL6/SCD	2
BP	GO:0046850	regulation of bone remodeling	2/38	51/18723	0.0048034	0.0471863	0.0314526	LEP/PPARGC1B	2
BP	GO:0051048	negative regulation of secretion	3/38	171/18723	0.00499444	0.048705	0.0324649	ADA/LEP/TFF2	3
CC	GO:0030176	integral component of endoplasmic reticulum membrane	5/40	162/19550	1.91164e-05	0.000892021	0.000748638	DGAT2/ELOVL6/INSIG1/SCD/WFS1	5
CC	GO:0031227	intrinsic component of endoplasmic reticulum membrane	5/40	170/19550	2.41087e-05	0.000892021	0.000748638	DGAT2/ELOVL6/INSIG1/SCD/WFS1	5
CC	GO:0031301	integral component of organelle membrane	5/40	387/19550	0.00110234	0.0271911	0.0228204	DGAT2/ELOVL6/INSIG1/SCD/WFS1	5
CC	GO:0031300	intrinsic component of organelle membrane	5/40	417/19550	0.00153398	0.0283787	0.0238171	DGAT2/ELOVL6/INSIG1/SCD/WFS1	5
CC	GO:0005743	mitochondrial inner membrane	5/40	495/19550	0.00323078	0.0478155	0.0401297	BDH1/COX1/CYCS/MTFP1/UCP1	5
MF	GO:0016746	acyltransferase activity	6/39	250/18368	1.34057e-05	0.00193042	0.00136879	ACLY/DGAT2/ELOVL6/FASN/GPAM/LPCAT3	6
MF	GO:0016747	acyltransferase activity, transferring groups other than amino-acyl groups	5/39	222/18368	0.000101554	0.00731185	0.00518458	DGAT2/ELOVL6/FASN/GPAM/LPCAT3	5
MF	GO:0008374	O-acyltransferase activity	3/39	54/18368	0.000203664	0.00977589	0.00693173	DGAT2/GPAM/LPCAT3	3
MF	GO:0004312	fatty acid synthase activity	2/39	13/18368	0.000337619	0.0121543	0.00861816	ELOVL6/FASN	2
MF	GO:0016405	CoA-ligase activity	2/39	27/18368	0.00149103	0.0404175	0.0286586	AACS/ACSS2	2
MF	GO:0016411	acylglycerol O-acyltransferase activity	2/39	31/18368	0.00196474	0.0404175	0.0286586	DGAT2/LPCAT3	2
MF	GO:0016878	acid-thiol ligase activity	2/39	31/18368	0.00196474	0.0404175	0.0286586	AACS/ACSS2	2
1 Gene Ontology (GO) category in wich enriched terms were included. Where BP stands for "Biological Process", MF stands for "Molecular Function" and CC stands for "Cellular Component".
2 Term ID
3 Enriched term description
4 Fraction of the number of genes within the total (569) of the input list that are related to the term.				este total es para todos????
5 Ratio of all genes that are annotated in this term
6 Enrichment p-value calculated by comparing the observed frequency of an annotation term with the frequency expected by chance.
7 P-value adjusted for multiple testing using the FDR test.
8 Q-value obtained by adjusted for the False Discovery Rate (FDR).
9 Genes in the query list that are related to the enriched term.
10 Number of genes in the input gene list (query) that are found within the genes related to the enriched term.
