# Supplementary material for: Transcriptome analysis of perirenal fat from Spanish Assaf suckling lamb carcasses showing different levels of kidney knob and channel fat
Source: Front Vet Sci. 2023 May 15;10:1150996. doi: 10.3389/fvets.2023.1150996 (PMC10225515; doi:10.3389/fvets.2023.1150996)
Supplement: Supplementary file 7 [file Table_7.XLSX]

## Sheet: Sheet1
Table S7: Results of the functional enrichment analysis performed with clusterProfiler for the differentially expressed genes with increased expression in the High-KKCF group samples when compared with the Low-KKCF group. The list includes the results of the following Gene Ontology categories: GO:Molecular Function, GO:Biological Process, and GO:Cellular Component.
Category 1	ID 2	Description 3	GeneRatio 4	BgRatio 5	P-value 4	P adj 7	Q-value 8	geneID 9	Count 10
BP	GO:0071229	cellular response to acid chemical	4/26	80/18723	4.30058e-06	0.00402535	0.00256677	ASS1/SESN1/SESN2/VEGFA	4
BP	GO:0001101	response to acid chemical	4/26	135/18723	3.41672e-05	0.0159903	0.0101962	ASS1/SESN1/SESN2/VEGFA	4
BP	GO:0071233	cellular response to leucine	2/26	10/18723	8.28759e-05	0.0170135	0.0108487	SESN1/SESN2	2
BP	GO:1990253	cellular response to leucine starvation	2/26	10/18723	8.28759e-05	0.0170135	0.0108487	SESN1/SESN2	2
BP	GO:0048545	response to steroid hormone	5/26	339/18723	9.08842e-05	0.0170135	0.0108487	ALPL/ASS1/TCF21/THBS1/TXNIP	5
BP	GO:0071230	cellular response to amino acid stimulus	3/26	71/18723	0.000127619	0.0191591	0.0122168	ASS1/SESN1/SESN2	3
BP	GO:0043201	response to leucine	2/26	13/18723	0.000143284	0.0191591	0.0122168	SESN1/SESN2	2
BP	GO:0090049	regulation of cell migration involved in sprouting angiogenesis	3/26	78/18723	0.000168775	0.0197467	0.0125915	MMRN2/THBS1/VEGFA	3
BP	GO:0009746	response to hexose	4/26	219/18723	0.000222443	0.0211856	0.013509	SESN2/SLC2A5/THBS1/TXNIP	4
BP	GO:0034284	response to monosaccharide	4/26	225/18723	0.000246627	0.0211856	0.013509	SESN2/SLC2A5/THBS1/TXNIP	4
BP	GO:1904262	negative regulation of TORC1 signaling	2/26	17/18723	0.000248976	0.0211856	0.013509	SESN1/SESN2	2
BP	GO:0002042	cell migration involved in sprouting angiogenesis	3/26	94/18723	0.000293031	0.0228564	0.0145744	MMRN2/THBS1/VEGFA	3
BP	GO:0009743	response to carbohydrate	4/26	253/18723	0.000385157	0.0268717	0.0171348	SESN2/SLC2A5/THBS1/TXNIP	4
BP	GO:1901522	positive regulation of transcription from RNA polymerase II promoter involved in cellular response to chemical stimulus	2/26	22/18723	0.000421091	0.0268717	0.0171348	SESN2/VEGFA	2
BP	GO:0031667	response to nutrient levels	5/26	474/18723	0.000431353	0.0268717	0.0171348	ALPL/AQP3/ASS1/SESN1/SESN2	5
BP	GO:0036003	positive regulation of transcription from RNA polymerase II promoter in response to stress	2/26	24/18723	0.000502263	0.0268717	0.0171348	SESN2/VEGFA	2
BP	GO:2001026	regulation of endothelial cell chemotaxis	2/26	24/18723	0.000502263	0.0268717	0.0171348	THBS1/VEGFA	2
BP	GO:0043200	response to amino acid	3/26	116/18723	0.000542981	0.0268717	0.0171348	ASS1/SESN1/SESN2	3
BP	GO:0072012	glomerulus vasculature development	2/26	25/18723	0.000545472	0.0268717	0.0171348	ACTA2/TCF21	2
BP	GO:0007263	nitric oxide mediated signal transduction	2/26	27/18723	0.000637114	0.0269461	0.0171822	THBS1/VEGFA	2
BP	GO:0061437	renal system vasculature development	2/26	27/18723	0.000637114	0.0269461	0.0171822	ACTA2/TCF21	2
BP	GO:0061440	kidney vasculature development	2/26	27/18723	0.000637114	0.0269461	0.0171822	ACTA2/TCF21	2
BP	GO:0001822	kidney development	4/26	293/18723	0.000669403	0.0269461	0.0171822	ACTA2/ASS1/TCF21/VEGFA	4
BP	GO:0031929	TOR signaling	3/26	126/18723	0.000690926	0.0269461	0.0171822	PRR5L/SESN1/SESN2	3
BP	GO:0072001	renal system development	4/26	302/18723	0.000749604	0.0280652	0.0178958	ACTA2/ASS1/TCF21/VEGFA	4
BP	GO:0035767	endothelial cell chemotaxis	2/26	32/18723	0.000896475	0.0322731	0.020579	THBS1/VEGFA	2
BP	GO:0072006	nephron development	3/26	142/18723	0.000977183	0.0328672	0.0209578	ACTA2/TCF21/VEGFA	3
BP	GO:0033280	response to vitamin D	2/26	35/18723	0.00107266	0.0328672	0.0209578	ALPL/AQP3	2
BP	GO:0051592	response to calcium ion	3/26	149/18723	0.00112282	0.0328672	0.0209578	AQP3/THBS1/TXNIP	3
BP	GO:0010762	regulation of fibroblast migration	2/26	36/18723	0.00113479	0.0328672	0.0209578	PRR5L/THBS1	2
BP	GO:0001655	urogenital system development	4/26	338/18723	0.0011394	0.0328672	0.0209578	ACTA2/ASS1/TCF21/VEGFA	4
BP	GO:0043535	regulation of blood vessel endothelial cell migration	3/26	151/18723	0.00116681	0.0328672	0.0209578	MMRN2/THBS1/VEGFA	3
BP	GO:0008643	carbohydrate transport	3/26	152/18723	0.00118921	0.0328672	0.0209578	AQP3/SESN2/SLC2A5	3
BP	GO:0032570	response to progesterone	2/26	37/18723	0.00119861	0.0328672	0.0209578	THBS1/TXNIP	2
BP	GO:0030856	regulation of epithelial cell differentiation	3/26	154/18723	0.00123483	0.0328672	0.0209578	AQP3/TMEM100/VEGFA	3
BP	GO:1901031	regulation of response to reactive oxygen species	2/26	38/18723	0.00126412	0.0328672	0.0209578	SESN1/SESN2	2
BP	GO:0090130	tissue migration	4/26	365/18723	0.00151256	0.0370311	0.0236129	ACTA2/MMRN2/THBS1/VEGFA	4
BP	GO:0090051	negative regulation of cell migration involved in sprouting angiogenesis	2/26	42/18723	0.00154296	0.0370311	0.0236129	MMRN2/THBS1	2
BP	GO:1903432	regulation of TORC1 signaling	2/26	42/18723	0.00154296	0.0370311	0.0236129	SESN1/SESN2	2
BP	GO:0010038	response to metal ion	4/26	373/18723	0.00163779	0.037615	0.0239853	AQP3/ASS1/THBS1/TXNIP	4
BP	GO:0032007	negative regulation of TOR signaling	2/26	44/18723	0.0016924	0.037615	0.0239853	SESN1/SESN2	2
BP	GO:0007584	response to nutrient	3/26	174/18723	0.00175264	0.037615	0.0239853	ALPL/AQP3/ASS1	3
BP	GO:0043534	blood vessel endothelial cell migration	3/26	176/18723	0.0018108	0.037615	0.0239853	MMRN2/THBS1/VEGFA	3
BP	GO:0034198	cellular response to amino acid starvation	2/26	46/18723	0.00184846	0.037615	0.0239853	SESN1/SESN2	2
BP	GO:0010761	fibroblast migration	2/26	47/18723	0.00192897	0.037615	0.0239853	PRR5L/THBS1	2
BP	GO:0043618	regulation of transcription from RNA polymerase II promoter in response to stress	2/26	47/18723	0.00192897	0.037615	0.0239853	SESN2/VEGFA	2
BP	GO:0045601	regulation of endothelial cell differentiation	2/26	47/18723	0.00192897	0.037615	0.0239853	TMEM100/VEGFA	2
BP	GO:1903587	regulation of blood vessel endothelial cell proliferation involved in sprouting angiogenesis	2/26	47/18723	0.00192897	0.037615	0.0239853	THBS1/VEGFA	2
BP	GO:0042149	cellular response to glucose starvation	2/26	48/18723	0.00201113	0.0384166	0.0244964	SESN1/SESN2	2
BP	GO:0002040	sprouting angiogenesis	3/26	185/18723	0.00208748	0.038448	0.0245164	MMRN2/THBS1/VEGFA	3
BP	GO:1990928	response to amino acid starvation	2/26	49/18723	0.00209492	0.038448	0.0245164	SESN1/SESN2	2
BP	GO:0038202	TORC1 signaling	2/26	50/18723	0.00218035	0.0392463	0.0250255	SESN1/SESN2	2
BP	GO:0072132	mesenchyme morphogenesis	2/26	52/18723	0.0023561	0.0414127	0.0264069	ACTA2/TMEM100	2
BP	GO:1901654	response to ketone	3/26	194/18723	0.0023892	0.0414127	0.0264069	ASS1/THBS1/TXNIP	3
BP	GO:0043620	regulation of DNA-templated transcription in response to stress	2/26	53/18723	0.00244641	0.0416334	0.0265476	SESN2/VEGFA	2
BP	GO:0002043	blood vessel endothelial cell proliferation involved in sprouting angiogenesis	2/26	54/18723	0.00253834	0.0424265	0.0270533	THBS1/VEGFA	2
BP	GO:0031331	positive regulation of cellular catabolic process	4/26	427/18723	0.0026788	0.0425417	0.0271268	PRR5L/RNF19B/SESN1/SESN2	4
BP	GO:0060541	respiratory system development	3/26	203/18723	0.00271673	0.0425417	0.0271268	ASS1/TCF21/VEGFA	3
BP	GO:0001658	branching involved in ureteric bud morphogenesis	2/26	56/18723	0.00272703	0.0425417	0.0271268	TCF21/VEGFA	2
BP	GO:0048008	platelet-derived growth factor receptor signaling pathway	2/26	56/18723	0.00272703	0.0425417	0.0271268	TXNIP/VEGFA	2
BP	GO:0061005	cell differentiation involved in kidney development	2/26	57/18723	0.00282379	0.043329	0.0276288	ACTA2/TCF21	2
BP	GO:0048010	vascular endothelial growth factor receptor signaling pathway	2/26	59/18723	0.00302211	0.0444418	0.0283384	MMRN2/VEGFA	2
BP	GO:0043491	protein kinase B signaling	3/26	211/18723	0.00303013	0.0444418	0.0283384	SESN2/THBS1/TMEM100	3
BP	GO:0009749	response to glucose	3/26	212/18723	0.00307081	0.0444418	0.0283384	SESN2/THBS1/TXNIP	3
BP	GO:1903670	regulation of sprouting angiogenesis	2/26	60/18723	0.00312366	0.0444418	0.0283384	THBS1/VEGFA	2
BP	GO:0006979	response to oxidative stress	4/26	446/18723	0.00313372	0.0444418	0.0283384	PRR5L/SESN1/SESN2/TXNIP	4
BP	GO:0031669	cellular response to nutrient levels	3/26	215/18723	0.00319485	0.0446326	0.02846	AQP3/SESN1/SESN2	3
BP	GO:0032835	glomerulus development	2/26	62/18723	0.00333152	0.0451927	0.0288172	ACTA2/TCF21	2
BP	GO:0060675	ureteric bud morphogenesis	2/26	62/18723	0.00333152	0.0451927	0.0288172	TCF21/VEGFA	2
BP	GO:0016239	positive regulation of macroautophagy	2/26	63/18723	0.00343782	0.0453211	0.0288991	SESN1/SESN2	2
BP	GO:0072171	mesonephric tubule morphogenesis	2/26	63/18723	0.00343782	0.0453211	0.0288991	TCF21/VEGFA	2
BP	GO:0000302	response to reactive oxygen species	3/26	222/18723	0.00349621	0.0454507	0.0289817	SESN1/SESN2/TXNIP	3
BP	GO:0051893	regulation of focal adhesion assembly	2/26	66/18723	0.00376616	0.0476368	0.0303757	THBS1/VEGFA	2
BP	GO:0090109	regulation of cell-substrate junction assembly	2/26	66/18723	0.00376616	0.0476368	0.0303757	THBS1/VEGFA	2
BP	GO:0001667	ameboidal-type cell migration	4/26	475/18723	0.0039264	0.0487231	0.0310683	MMRN2/PRR5L/THBS1/VEGFA	4
BP	GO:0010594	regulation of endothelial cell migration	3/26	232/18723	0.00395615	0.0487231	0.0310683	MMRN2/THBS1/VEGFA	3
1 Gene Ontology (GO) category in wich enriched terms were included. Where BP stands for "Biological Process", MF stands for "Molecular Function" and CC stands for "Cellular Component".
2 Term ID
3 Enriched term description
4 Fraction of the number of genes within the total (569) of the input list that are related to the term.
5 Ratio of all genes that are annotated in this term
6 Enrichment p-value calculated by comparing the observed frequency of an annotation term with the frequency expected by chance.
7 P-value adjusted for multiple testing using the FDR test.
8 Q-value obtained by adjusted for the False Discovery Rate (FDR).
9 Genes in the query list that are related to the enriched term.
10 Number of genes in the input gene list (query) that are found within the genes related to the enriched term.
