# Supplementary material for: Transcriptome analysis of perirenal fat from Spanish Assaf suckling lamb carcasses showing different levels of kidney knob and channel fat
Source: Front Vet Sci. 2023 May 15;10:1150996. doi: 10.3389/fvets.2023.1150996 (PMC10225515; doi:10.3389/fvets.2023.1150996)
Supplement: Supplementary file 8 [file Table_8.XLSX]

## Sheet: Sheet1
Table S8: Differentially expressed genes (DEGs) identified through the DESeq2 analysis performed for the Young and Old groups of perirenal fat transcriptomes of Assaf suckling lambs considered in this study. For each of the significant genes (gene symbol indicated), the value of the baseMean (the mean of the total counts of each gene in the samples), log2FoldChange (the effect size estimate), lfc…
Gene	baseMean 1	log2FoldChange 2	lfcSE 3	stat 4	pvalue 5	padj 6
MT2	60.678	-2.56232	0.511575	-5.00868	5.48044e-07	0.00669052
IDI1	2833.58	-1.86497	0.428845	-4.34881	1.36877e-05	0.0318438
ADA	1567.54	-1.68886	0.379503	-4.45019	8.57948e-06	0.0261846
ENSOARG00020007257	8466.81	3.00428	0.635827	4.72499	2.30131e-06	0.0093648
ENSOARG00020007871	175.689	3.21812	0.74505	4.31933	1.56506e-05	0.0318438
HSPA6	237.045	3.4922	0.719955	4.85059	1.23097e-06	0.00751385
1 Average of the normalized counts values divided by the size factors.
2 Effect size estimate. The negative values indicate a higher expression of the gene in the Young group and in positive values a higher expression of the genes in the Old group.
3 Standard error estimate for the log 2 Fold Change estimate.
4 Results of Wald statistic.
5 Wald test p-value specific for each gene.
6 BH-adjusted p-values for each gene. All of the values are < 0.05 as only significant DEGs are presented in this table.
